# Supplementary material for: Neonatal overfeeding attenuates microgliosis and hippocampal damage in an infant rat model of pneumococcal meningitis
Source: Front Immunol. 2024 Oct 14;15:1429157. doi: 10.3389/fimmu.2024.1429157 (PMC11513286; doi:10.3389/fimmu.2024.1429157)
Supplement: Supplementary file 1 [file Table1.xlsx]

## Sheet: Ranked list
Supplementary material 1: Constrats ranked list
	SO vs. SN	IN vs. SN	IO vs. SO		SN = Sham-infected normal-fed
Name	Score	Score	Score		SO = Sham-infected overfed
A1BG	0.872591	-2.63987	-4.70479		IN = Infected normal-fed
A2M	-0.205161	1.65117	1.84205		IO = Infected overfed
A2ML1	0.370865	0.0132744	-1.01233
A3GALT2	0.371313	1.94315	1.67536
A4GALT	1.21591	-1.91902	-2.116
A4GNT	0.091981	0.470733	-0.144807
AAAS	-0.0625306	-0.0747267	-0.129013
AACS	0.00800201	-0.262347	-0.296584
AADAT	0.054635	1.45483	1.48215
AAGAB	0.00895551	-0.0951828	-0.101672
AAK1	0.0675917	0.0451986	-0.0160024
AAMDC	0.00327514	0.04351	-0.0253434
AAMP	0.0120108	0.0522207	0.0207321
AANAT	-1.02639	-0.456182	-0.417367
AAR2	0.0861936	0.0388926	-0.0507547
AARD	-0.0405188	-0.697831	-0.592442
AARS1	0.039485	-0.00350235	-0.0469051
AARS2	-0.0434743	-0.142427	0.00209555
AARSD1	0.00941107	-0.157183	-0.130115
AASDH	0.238583	0.20335	-0.0832803
AASDHPPT	0.0108395	-0.0341806	-0.0198751
AASS	-0.466573	-0.77041	-1.1753
AATF	-0.0205045	0.172538	0.203539
AATK	0.0264844	-0.0803499	-0.127287
ABAT	0.126664	0.0116903	-0.174067
ABCA1	-0.168654	0.234858	0.415035
ABCA12	0.0680454	0.868246	0.245529
ABCA13	0.0762667	1.52233	1.52187
ABCA15P	-0.23949	-0.972425	1.94603
ABCA2	0.0101438	-0.11692	-0.0990352
ABCA3	0.0103805	0.0393057	-0.0355142
ABCA4	0.0903243	3.46054	3.2512
ABCA6	-0.00787183	0.177334	0.142318
ABCA7	-0.0145544	-0.183146	-0.110232
ABCA8	-0.0125485	0.244997	0.271155
ABCA9	-0.111691	-0.583734	-0.493294
ABCB1	-0.106384	0.0400132	-0.0279436
ABCB10	0.000941548	-0.00296859	-0.0543993
ABCB11	0.462345	-0.974271	-0.325699
ABCB4	-0.00114437	-0.466177	-0.515312
ABCB5	-1.11706	-0.359228	-0.951237
ABCB6	0.00862246	-0.0910934	-0.0958285
ABCB7	0.00323076	-0.0165656	0.109502
ABCB8	0.050591	-0.0358046	-0.168586
ABCB9	0.0745152	-0.0511436	-0.212009
ABCC1	0.0201725	-0.0948058	-0.174092
ABCC10	0.0296742	0.0211553	-0.0535515
ABCC12	0.355776	-0.96785	-1.31109
ABCC2	0.282594	0.546107	0.148833
ABCC3	-0.215309	0.499911	0.901667
ABCC4	-0.00214275	-0.0994497	-0.157943
ABCC5	-0.0519924	0.00398292	0.145103
ABCC6	-0.267533	-2.35023	-2.34171
ABCC8	0.0530488	0.0564386	-0.131827
ABCC9	-0.00589712	-0.288961	-0.252556
ABCD1	0.00447287	-0.16887	-0.0865404
ABCD2	-0.00944201	-0.171187	-0.281367
ABCD3	-0.0738765	-0.131027	-0.00777328
ABCD4	-0.134173	-0.110161	0.139532
ABCE1	-0.0318914	-0.0589719	0.0344915
ABCF1	-0.0323736	-0.0513312	-0.0561952
ABCF2	0.0177885	-0.0112608	-0.0227614
ABCF3	0.0494955	0.0154804	-0.0636783
ABCG1	0.055502	0.12436	-0.00350415
ABCG2	-0.110373	-1.16065	-1.01503
ABCG4	-0.016807	-0.0176678	-0.0559381
ABCG5	-1.07366	0.0214266	1.01491
ABCG8	0.677879	0.942375	-0.378383
ABHD1	-0.0468325	-0.638402	-0.676288
ABHD10	0.0854485	0.000996697	-0.221618
ABHD11	-0.000572305	-0.0791728	-0.148603
ABHD12	0.0435853	-0.0364568	-0.150799
ABHD12B	0.977698	0.945515	-0.977698
ABHD13	0.0333202	-0.0234888	-0.0661389
ABHD14A	-0.0517998	-0.0583257	0.0122693
ABHD14B	-0.0161058	-0.308365	-0.332462
ABHD15	0.124105	0.866547	0.321123
ABHD16A	0.0624912	0.115702	0.0844949
ABHD17A	0.0481132	-0.0254683	-0.161736
ABHD17B	-0.0317143	0.100724	0.139006
ABHD17C	-0.00372344	-0.100282	-0.0951249
ABHD18	-0.0117112	0.0256978	0.301164
ABHD2	0.0850386	-0.00618373	-0.204762
ABHD3	0.000190515	-0.349591	-0.352353
ABHD4	0.0150827	0.0703063	-0.0614577
ABHD5	-0.0301758	-0.0340627	0.104574
ABHD6	0.0481188	-0.0663247	-0.0699773
ABHD8	0.0957296	-0.0573376	-0.178519
ABI1	-0.0220562	0.0404567	0.0677606
ABI2	0.0587107	-0.0359972	-0.0782421
ABI3	0.00772408	-1.24175	-0.671388
ABI3BP	0.478513	1.03779	0.752523
ABITRAM	0.0104558	-0.0660275	0.0637651
ABL1	0.0592495	-0.0218414	-0.0823026
ABL2	0.122772	0.0779319	-0.0230133
ABLIM1	0.00914746	-0.0268492	-0.0695017
ABLIM2	0.049225	-0.141399	-0.096316
ABLIM3	-0.0328758	-0.0698792	-0.137567
ABO	-0.0744351	0.147605	-0.036892
ABR	0.0832031	-0.0260004	-0.141241
ABRA	0.378444	-1.821	-3.35277
ABRACL	-0.0161174	-0.0317894	0.0602215
ABRAXAS1	-0.376423	-0.111696	0.390044
ABRAXAS2	0.0691002	0.0546819	-0.0800836
ABT1	-0.00374948	0.0175325	-0.0516413
ABTB1	0.0788856	0.175685	0.0726717
ABTB2	0.0849754	0.315003	0.0281626
ABTB3	0.0927053	0.0734314	-0.0545279
ACAA1	-0.0262343	0.0604573	-0.0830257
ACAA2	-0.0675833	-0.0604292	-0.144314
ACACA	-0.0214637	-0.138406	-0.199372
ACACB	-0.301082	-1.61854	-1.48281
ACAD11	-0.0811067	-0.171394	-0.126895
ACAD8	-0.0479905	-0.0883054	-0.103394
ACAD9	0.142194	-0.0624159	-0.278946
ACADL	-0.0583881	0.0858337	0.0265997
ACADM	-0.0759416	-0.208406	-0.241642
ACADS	-0.0469273	-0.167727	-0.075723
ACADSB	0.064874	-6.26872e-05	0.0173648
ACADVL	-0.0454648	-0.00128279	-0.036138
ACAN	-0.110214	-0.614952	0.242667
ACAP1	-0.892069	3.29874	4.29076
ACAP2	0.0590149	-0.0285933	0.0623068
ACAP3	0.0218301	-0.154525	-0.220273
ACAT1	-0.0317581	-0.189657	-0.341298
ACAT2	-0.0710758	-0.489288	-0.372325
ACBD3	0.00234293	0.0645529	0.0927115
ACBD4	0.185338	0.158567	-0.343166
ACBD5	-0.0464878	0.0390155	0.155659
ACBD6	-0.080633	-0.0268295	-0.015248
ACCS	0.0384768	-0.0986788	-0.337539
ACCSL	-0.202855	2.04934	-0.00614529
ACD	-0.0300904	-0.151509	-0.108024
ACE	0.0259985	0.66625	0.320263
ACE2	-0.0592411	-0.341046	-0.503856
ACER1	-1.61445	-0.452674	-0.0306905
ACER2	0.14518	1.38803	1.01328
ACER3	-0.103458	0.212004	0.26901
ACHE	-0.0569523	-0.0793573	-0.0823557
ACIN1	-0.0277126	0.0279213	0.0814899
ACKR1	-0.0474607	0.364496	0.485144
ACKR2	0.487313	0.226995	-0.388332
ACKR3	0.0397383	0.355818	0.473978
ACKR4	-0.0411479	-2.08234	-2.37798
ACLY	-0.0160888	-0.163702	-0.144826
ACO1	0.0208727	-0.141457	-0.176703
ACO2	0.0564691	-0.0506557	-0.172094
ACOD1	0.693412	7.27626	6.89903
ACOT1	-0.0652047	-0.165296	-0.206844
ACOT11	-0.142748	-1.47439	-1.92188
ACOT12	0.896987	-0.0113991	-0.251646
ACOT13	-0.0530127	-0.304563	-0.224998
ACOT2	-0.0225084	-0.437457	-0.382364
ACOT4	-0.111202	-0.105655	-0.1572
ACOT6	-0.358751	-1.21152	-0.0448673
ACOT7	-0.00162778	-0.116868	-0.121288
ACOT8	0.0463586	0.0324901	-0.046139
ACOT9	-0.0757578	-0.0246111	0.0311132
ACOX1	-0.001141	-0.0245288	-0.0307333
ACOX2	-0.565272	-0.178413	0.190691
ACOX3	0.0128985	0.0601129	0.025636
ACOXL	0.545739	4.8702	2.61108
ACP1	-0.0140477	0.0247952	-0.0248879
ACP2	0.0327773	0.0736698	0.051452
ACP3	-0.00452578	1.93186	2.92116
ACP4	-0.239657	0.31118	0.807581
ACP5	-0.342383	0.534232	0.622943
ACP6	-0.0879694	-0.0508861	-0.0736574
ACP7	2.14689	0.884916	-1.02449
ACR	0.181075	-1.15748	-1.42935
ACRBP	-0.0331158	0.0327352	0.0986089
ACSBG1	0.101219	0.0145698	-0.184908
ACSBG2	-0.902012	-1.62848	-0.951237
ACSF2	0.0384746	-0.323564	-0.504843
ACSF3	0.00479188	-0.0429136	-0.116633
ACSL1	0.00737882	-0.207154	-0.243449
ACSL3	-0.0208499	-0.243262	-0.253262
ACSL4	-0.0369444	0.0958415	0.168923
ACSL5	0.0191661	0.0870156	0.0249099
ACSL6	0.056722	-0.31057	-0.45945
ACSM1	0.458041	-0.898016	-0.598957
ACSM3	-0.153424	-0.811475	-0.942186
ACSM4	0	0.949938	0.966102
ACSM5	-0.507162	-2.58372	-1.84809
ACSS1	-0.018588	-0.142323	-0.279992
ACSS2	-0.0896732	-0.151766	-0.0594698
ACSS3	-0.0489443	-0.00794899	-0.0600299
ACTA1	0.206426	0.0725466	-0.234985
ACTA2	0.0859579	-1.1243	-0.96331
ACTB	-0.00915516	0.117716	0.151052
ACTC1	-2.4942	-0.712306	1.73629
ACTG1	-0.0389643	0.0422072	0.0428834
ACTG2	0.16418	-3.04807	0.122845
ACTL10	-1.10623	2.69269	0.606311
ACTL6A	-0.0581666	-0.146506	-0.0394372
ACTL6B	0.00837838	-0.0868568	-0.147769
ACTL7B	-0.215698	0.203564	0.92245
ACTMAP	0.0499575	0.108897	-0.134613
ACTN1	-0.00158775	0.107675	0.18652
ACTN2	-0.000888812	-0.159851	-0.0632534
ACTN3	-1.36844	-0.130465	1.36808
ACTN4	0.00817078	-0.0356004	-0.01436
ACTR10	-0.0236059	-0.015161	0.0136447
ACTR1A	0.0469396	-0.0131179	-0.124046
ACTR1B	0.082221	0.0341387	-0.0648776
ACTR2	0.0258684	0.0378221	-0.000724382
ACTR3	0.00957242	0.143307	0.116901
ACTR3B	-0.0575563	-0.0902732	-0.10635
ACTR5	0.0422508	-0.0344946	-0.0221216
ACTR6	-0.0403329	0.0518008	0.0856793
ACTR8	0.00382434	0.0272663	-0.00815021
ACTRT3	-0.351235	-0.055722	-0.3499
ACVR1	-0.132419	-0.109316	0.0893731
ACVR1B	0.0239115	0.198767	0.193195
ACVR1C	-0.299615	-1.41641	-0.664135
ACVR2A	0.166476	0.209313	0.140646
ACVR2B	0.209089	0.489249	0.0766509
ACVRL1	-0.0263357	-0.287659	-0.0521801
ACY1	-0.0663198	-0.227366	-0.156832
ACYP1	-0.190848	-0.101836	0.126003
ACYP2	-0.0519885	-0.0913963	-0.197646
ADA	0.615925	2.68919	2.4773
ADAD1	-0.275359	0.329812	-0.438918
ADAD2	-0.273278	0.553703	2.08409
ADAL	-1.64745	-2.53196	-0.12123
ADAM10	0.0409369	0.00406526	-0.0104288
ADAM11	-0.00048557	-0.258125	-0.229138
ADAM12	0.0116249	-0.0988268	-0.105055
ADAM15	0.0423735	0.111935	0.0296811
ADAM17	0.0173301	0.519085	0.632128
ADAM18	1.02465	-0.932703	-0.898331
ADAM19	-0.103423	0.0308025	0.0155901
ADAM1A	-0.0982309	-0.130563	0.155255
ADAM2	-0.0734669	0.428258	-0.0504293
ADAM22	0.119859	0.10061	0.0260007
ADAM23	0.130888	0.00195475	-0.153068
ADAM28	0	6.09917	1.88353
ADAM32	-1.29907	-1.35972	0.344073
ADAM33	1.50723	-2.69099	-5.06428
ADAM5	-0.730227	-0.66844	-0.573763
ADAM7	0	0.935458	0.947951
ADAM8	-0.184144	1.22233	1.86904
ADAM9	0.0160036	0.09207	0.131615
ADAMDEC1	-0.947109	-0.0113991	0
ADAMTS1	-0.194678	2.25275	2.54826
ADAMTS10	-0.0431997	0.000588993	0.0556613
ADAMTS12	0.0746923	-1.03462	-1.28768
ADAMTS13	0.220347	0.0331895	-0.197343
ADAMTS14	-0.31233	0.0306621	0.352407
ADAMTS15	0.0620334	0.0672821	0.172367
ADAMTS16	-0.0453751	-2.50186	-2.65086
ADAMTS17	-0.00521161	-0.000539726	-0.035739
ADAMTS18	-0.258594	-0.636674	-0.295887
ADAMTS19	-0.379672	-1.24705	-0.958434
ADAMTS2	0.317344	0.120673	-0.140569
ADAMTS20	-0.117581	-0.472331	0.0190029
ADAMTS3	0.0499824	0.214718	0.0959433
ADAMTS4	-0.135956	0.072307	0.167221
ADAMTS5	0.280576	0.417442	0.761374
ADAMTS6	-0.169878	0.800966	0.769892
ADAMTS7	-0.184818	0.249674	0.697031
ADAMTS8	0.10305	1.50163	1.47314
ADAMTS9	-0.1971	0.425005	0.789838
ADAMTSL1	0.159306	-0.0319278	-0.148834
ADAMTSL2	-0.150658	-1.15643	-0.789058
ADAMTSL3	0.292575	-0.0149495	-0.0241722
ADAMTSL4	-0.11477	0.716441	0.651758
ADAMTSL5	0.294005	-0.87646	-1.06344
ADAP1	0.0903629	0.0603207	-0.14598
ADAP2	0.158978	-0.0304222	-0.191874
ADAR	0.015183	0.478705	0.394113
ADARB1	0.010628	-0.0431535	-0.0445629
ADARB2	-0.0248785	-0.129219	0.0760443
ADAT1	0.338135	0.606877	0.262249
ADAT2	0.0614869	-0.0612661	-0.140178
ADAT3	0.0903336	0.135764	0.122778
ADCK1	0.149422	-0.0966361	-0.288124
ADCK5	-0.0234454	-0.0502961	-0.152825
ADCY1	0.0633985	0.126511	-0.0530232
ADCY10	-0.0791474	1.1672	1.51144
ADCY2	0.109369	0.128745	-0.0664188
ADCY3	0.0860892	0.0334382	-0.0571834
ADCY4	-0.196981	0.88168	1.17509
ADCY5	0.0755483	-0.0124712	-0.0545696
ADCY6	-0.0517747	-0.0489357	0.0583936
ADCY7	-0.0799243	0.185309	0.40665
ADCY8	0.240143	-0.75441	-0.938032
ADCY9	0.0869555	-0.0898853	-0.144132
ADCYAP1	-0.0549059	-0.51116	-0.305454
ADCYAP1R1	0.0175005	-0.188169	-0.290531
ADD1	0.031134	0.022735	-0.0393393
ADD2	0.156331	0.07681	-0.107267
ADD3	0.0304077	0.0196671	-0.0424131
ADGB	-1.29668	1.21033	2.58054
ADGRA1	0.0100171	-0.0672465	-0.0805598
ADGRA2	-0.0248946	-0.886482	-0.854005
ADGRA3	-0.0139401	-0.249787	-0.371089
ADGRB1	0.0269552	-0.211121	-0.217922
ADGRB2	0.0200654	-0.0551524	-0.197228
ADGRB3	0.10183	0.0193304	-0.184936
ADGRD1	-0.411429	0.928981	0.840817
ADGRE1	0.149595	0.835589	0.871986
ADGRE4P	-0.0527359	0.853492	1.11571
ADGRE5	-0.224998	1.02919	1.54411
ADGRF1	-0.466587	0.35592	-0.153925
ADGRF2	-0.258098	-0.86795	-1.48452
ADGRF3	-2.56179	1.80114	1.04324
ADGRF5	-0.0327656	-0.144378	-0.169526
ADGRG1	0.0077069	-0.407896	-0.480625
ADGRG2	0.0375648	-1.35047	-0.381385
ADGRG3	-0.212487	2.21179	3.79849
ADGRG5	-0.553124	3.53472	3.41289
ADGRG6	-0.0530663	0.665638	0.795658
ADGRG7	0.506594	-0.174223	-0.285526
ADGRL1	0.0585529	-0.0623003	-0.190047
ADGRL3	0.0737145	-0.0249159	-0.12387
ADGRL4	-0.033697	-0.203606	-0.291225
ADGRV1	-0.199727	-0.534664	-0.203909
ADH1C	-0.690452	-2.43031	-2.07085
ADH4	-0.0183667	-0.059432	-0.0847449
ADH7	0.547896	-0.0803694	0.217625
ADHFE1	0.0880614	-0.276474	-0.587485
ADI1	-0.139818	-0.378528	-0.326931
ADIG	0.0280613	-0.837851	-3.85063
ADIPOQ	1.8875	1.50969	-1.8875
ADIPOR1	0.0200394	0.188625	0.15576
ADIPOR2	0.0663782	0.153351	0.0139563
ADISSP	0.233646	-0.0200059	-0.231969
ADK	-0.0138684	-0.109054	-0.204267
ADM	0.0593764	3.04845	2.9367
ADM2	-0.932703	1.03862	0
ADNP	0.0137138	-0.047942	-0.0642329
ADNP2	-0.00234362	0.119353	0.116279
ADO	-0.0596907	-0.125627	-0.0869954
ADORA1	0.0413864	0.194281	0.112976
ADORA2A	-0.122136	0.833492	1.00301
ADORA2B	0.112506	-0.280908	-0.342573
ADORA3	0.171051	-2.47802	-2.08621
ADPGK	0.0769957	-0.0711674	-0.039609
ADPRH	0.00663166	0.0471561	-0.00739545
ADPRM	-0.0175983	0.363634	0.413295
ADPRS	0.0202701	-0.0333288	-0.108307
ADRA1A	-0.0894693	-0.446476	0.119573
ADRA1B	0.0386905	-0.145611	-0.300792
ADRA1D	0.191938	0.039424	0.123171
ADRA2A	0.107704	0.0820856	-0.0169672
ADRA2B	-0.376913	-0.0134613	0.223591
ADRA2C	0.0903225	-0.20698	-0.452895
ADRB1	0.164913	-0.0163125	-0.0588129
ADRB3	-0.875262	-5.4944	-3.69799
ADRM1	0.0350007	-0.044925	-0.101606
ADSL	0.00023935	-0.0987155	-0.038285
ADSS1	0.656135	-0.893329	-1.60958
ADSS2	-0.0522787	0.113842	0.189231
ADTRP	-0.096046	-1.36842	-0.979947
AEBP1	0.188299	0.558073	0.5764
AEBP2	-0.0480881	-0.0875887	-0.00288706
AEN	0.0144278	-0.0552292	0.0542379
AFAP1	0.00656266	-0.00977896	-0.0242133
AFAP1L1	-0.0433789	-0.337438	-0.273703
AFAP1L2	-0.112176	-0.602535	-0.566748
AFDN	0.00375884	-0.104075	-0.021773
AFF1	-0.0992802	0.825023	0.789335
AFF2	0.200006	0.141025	-0.000263564
AFF3	0.0600205	0.159597	0.0119045
AFF4	0.0234444	0.0747914	0.0750262
AFG1L	-0.102564	-0.0864022	-0.0615605
AFG3L2	0.0224705	-0.103634	-0.0929278
AFM	0.951237	0.949938	-0.951237
AFMID	-0.114621	-0.821061	-0.607255
AFP	-0.584113	-1.53844	-1.26343
AFTPH	0.00493565	0.0574822	0.0836227
AGA	-0.145705	-0.328335	-0.341309
AGAP1	0.108665	0.136009	0.0144235
AGAP2	0.0511608	-0.0331444	-0.114537
AGAP3	-0.00442901	-0.0528516	-0.0948204
AGBL1	1.04662	-0.188676	-0.470532
AGBL2	-0.606109	-0.181058	-0.17503
AGBL3	-0.3175	-0.357023	0.0031232
AGBL5	-0.0566794	-0.104946	-0.0628396
AGER	-0.0670614	-0.199316	-0.327981
AGFG1	0.0177429	0.0426491	0.0587536
AGFG2	0.0166705	-0.248535	-0.0851065
AGGF1	-0.0553866	-0.0360492	-0.0265428
AGK	0.0538346	-0.0764251	-0.159504
AGL	0.219093	0.0629359	0.0171204
AGMAT	1.2316	0.219281	0.628461
AGMO	0.089772	0.832982	0.123003
AGO1	-0.0252013	-0.10554	-0.13754
AGO2	0.264006	0.257053	0.193362
AGO3	0.0703473	-0.0917529	0.189485
AGO4	0.0261155	0.0785915	0.0217376
AGPAT1	-0.00127717	-0.0236013	-0.0679769
AGPAT2	0.383275	2.91727	2.8889
AGPAT3	0.0447648	-0.0789246	-0.198382
AGPAT4	-0.0105155	0.131191	0.213736
AGPAT5	0.0753527	0.0573353	-0.0426417
AGPS	-0.00781295	0.106629	0.1988
AGR2	0.64768	-1.21173	-2.9557
AGRN	-0.0420389	-0.0024515	-0.0545464
AGRP	-0.524039	0.916169	-0.336339
AGT	0.032827	-0.445718	-0.503413
AGTPBP1	0.0237723	0.0137905	-0.0618087
AGTR1	-0.715144	-1.75869	1.41006
AGTR2	0.564213	-0.218831	-1.07261
AGTRAP	-0.00133388	0.317586	0.27761
AGXT	-0.947109	-0.947109	0.978064
AHCTF1	-0.0279528	-0.127111	0.010189
AHCY	0.0108576	0.187262	0.0683511
AHCYL1	-0.00683222	-0.169482	-0.203047
AHCYL2	-0.0176495	0.0606461	0.156569
AHDC1	-0.0149694	-0.0735552	0.0128897
AHI1	0.00310065	-0.0132888	0.119757
AHNAK	-0.00834965	0.468867	0.733008
AHR	-0.0482876	-0.118895	0.252548
AHRR	-0.243148	1.39879	-0.339954
AHSA1	-0.0486839	-0.010941	0.120116
AHSA2P	-0.0652621	0.0310443	0.228966
AHSG	-0.00107035	-0.947109	0.446751
AHSP	-0.373759	0.836433	2.49908
AICDA	0.0310397	-0.0768286	0.13579
AIDA	0.00643448	0.864724	0.720568
AIF1	-0.0031804	0.70385	0.596978
AIF1L	-0.157586	-1.48499	-1.22653
AIFM1	-0.030804	-0.101933	-0.0495549
AIFM2	0.0109481	-0.237764	-0.139587
AIFM3	-0.0778134	-0.766401	-0.689652
AIG1	-0.0258223	-0.0103235	0.0224317
AIM2	-0.134996	0.63665	0.3159
AIMP1	-0.122262	0.043536	0.180641
AIMP2	-0.042674	-0.0447417	-0.113498
AIP	0.00253918	0.00099904	-0.0655054
AIPL1	0.699511	-0.781371	-0.441453
AIRE	-1.9451	0.291114	5.73977
AJAP1	-0.0688146	-0.255458	-0.18412
AJM1	0.0752048	-0.0506551	-0.191359
AJUBA	0.0466965	-0.418681	-0.290447
AK1	0.0991396	-0.0591933	-0.108124
AK2	0.0415205	0.858774	0.86073
AK3	0.0134066	0.201967	0.170357
AK4	-0.0390489	-0.22325	-0.0803462
AK5	0.0484551	0.0019963	-0.0277068
AK6	-0.0181597	0.165713	0.183047
AK7	-1.11529	-0.751542	0.362147
AK8	0.371291	-0.378575	-1.24451
AK9	-0.862707	-1.0832	-0.412162
AKAIN1	0.753192	0.962242	0.383572
AKAP1	0.0565073	-0.0935675	-0.196953
AKAP10	0.153931	0.202086	0.106149
AKAP11	0.0450443	-0.0194483	-0.00847223
AKAP12	-0.0625561	0.376096	0.454473
AKAP13	-0.0261311	0.159543	0.218138
AKAP14	-0.645361	-1.65467	-0.614642
AKAP17A	-0.0584401	0.0289739	0.123667
AKAP3	-0.0387704	0.3009	-0.254982
AKAP4	0	0.949938	1.78869
AKAP5	0.0720258	-0.271644	-0.199272
AKAP6	0.148555	0.136465	0.0360731
AKAP7	-0.00943888	-0.100277	-0.172891
AKAP8	-0.0977988	-0.0721248	0.0320141
AKAP8L	-0.0204983	-0.024423	-0.0346335
AKAP9	-0.0475393	-0.0312381	0.0582181
AKIP1	-0.143875	-0.00227026	0.124725
AKIRIN1	-0.0469447	-0.0943427	0.0116161
AKIRIN2	-0.00704979	0.0607691	0.0946183
AKNA	-0.219115	0.545788	0.871441
AKNAD1	-0.900906	-0.410328	0.33741
AKR1A1	0.0101026	0.0138369	-0.0546518
AKR1B1	-0.0202054	0.0294793	0.0198945
AKR1B10	-0.0962289	1.26472	1.88957
AKR1C3	1.8875	1.87624	-1.8875
AKR1C4	-0.47833	-1.99427	-1.05088
AKR1C8	0.138414	-1.93975	-1.5983
AKR1D1	0.091981	-0.932703	-0.946961
AKR1E2	-0.00105914	-0.180984	-0.204404
AKR7A2	0.0999634	-0.0645959	-0.220817
AKR7A3	-0.296921	0.960613	0.169476
AKT1	0.0184141	-0.108894	-0.18764
AKT1S1	0.0331354	-0.0831418	-0.126488
AKT2	-0.0807703	-0.254157	-0.209628
AKT3	0.0862028	0.0744407	-0.0690625
AKTIP	0.000379164	-0.0301585	-0.0190906
ALAD	0.117431	-0.249692	-0.528085
ALAS1	0.0389095	0.207894	0.106575
ALAS2	-1.40041	0.465105	2.32659
ALB	-0.401818	-1.35752	-0.686259
ALCAM	0.0108714	-0.137739	-0.0406415
ALDH16A1	0.0702539	0.128454	0.090603
ALDH18A1	0.053002	0.0862327	0.0534002
ALDH1A1	0.0506534	-0.306043	-0.410623
ALDH1A2	0.479818	-1.70233	-1.85234
ALDH1A3	0.370559	1.81702	1.18237
ALDH1B1	-0.0665908	-0.15265	-0.188682
ALDH1L1	-0.1227	-0.446794	-0.476576
ALDH1L2	-0.232459	0.373321	0.674535
ALDH2	0.112915	0.0851211	-0.163343
ALDH3A1	-0.491362	-3.87045	-2.16863
ALDH3A2	-0.0558413	0.0561107	0.0814731
ALDH3B1	-0.0680195	-0.11753	-0.0341393
ALDH3B2	-0.164736	-0.426319	-0.150236
ALDH4A1	0.0429351	0.136987	0.0269167
ALDH5A1	0.037721	-0.179642	-0.265533
ALDH6A1	0.00590711	-0.182926	-0.249086
ALDH7A1	-0.00369607	0.0661803	0.0662506
ALDH8A1	-0.343063	-1.27203	-0.0145058
ALDH9A1	-0.0273328	-0.243084	-0.259236
ALDOA	0.0699252	0.240023	-0.0604042
ALDOB	-0.220979	-0.808517	-0.644763
ALDOC	0.0134279	-0.0656004	-0.139516
ALG1	-0.0514553	-0.184586	-0.152527
ALG10	0.0871559	-0.0946338	-0.0793933
ALG11	-0.0831167	-0.157725	-0.00102866
ALG12	0.0668074	-0.0417833	-0.00102973
ALG13	0.0277057	-0.0331547	0.0597679
ALG14	0.0338306	0.163182	0.110217
ALG2	0.00784176	0.0096954	-0.0526224
ALG3	0.0222074	-0.00676982	-0.0600554
ALG5	-0.0639662	-0.118762	0.0192232
ALG6	-0.0918993	-0.139969	-0.0413978
ALG8	-0.00627763	0.16974	0.220057
ALG9	0.0677519	-0.0398543	-0.0729338
ALK	0.150295	-0.157133	-0.21743
ALKAL1	0.729536	-0.0113991	-1.89701
ALKAL2	0.197375	-0.295534	0.00103251
ALKBH1	0.00472494	-0.0797788	0.0760193
ALKBH2	0.111939	0.158387	-0.240148
ALKBH3	0.0534697	0.144401	0.0168296
ALKBH4	0.0811035	-0.0134793	-0.134958
ALKBH5	0.0561803	0.150558	0.211457
ALKBH6	0.0127926	-0.177325	-0.386906
ALKBH7	0.0230069	-0.0406842	-0.153428
ALKBH8	-0.0220693	-0.0429193	0.0334829
ALLC	0.471097	0.182381	-0.323817
ALMS1	-0.170651	-0.223145	0.0531501
ALOX12	-0.103927	-1.65599	-2.14185
ALOX12B	-0.322641	-0.917541	0.515117
ALOX15	-0.62389	0.459601	1.6925
ALOX15B	-1.60714	-0.469833	-0.218709
ALOX5	0.397434	1.59249	1.18622
ALOX5AP	-0.289433	2.61753	2.96182
ALOXE3	0.436241	1.00584	0.308967
ALPG	-0.301945	-0.601237	-0.52588
ALPK1	-0.0961062	0.677176	0.760725
ALPK2	0.415662	0.595593	-0.676776
ALPK3	0.274808	-0.838224	-1.29115
ALPL	0.21791	0.56945	0.464409
ALPP	-2.27317	-2.08376	0.937741
ALS2	0.0164673	0.112207	0.0655151
ALS2CL	-0.0651917	0.304767	0.295168
ALX1	0.395721	-2.84922	-0.492509
ALX3	0.87294	-2.20538	-2.05716
ALX4	3.30594	-2.47179	-2.45299
ALYREF	-0.0627687	-0.00323637	0.101763
AMACR	-0.0413994	-0.222371	-0.270244
AMBN	6.18222	1.85852	-1.31125
AMBP	-1.6479	-1.98644	0.897306
AMBRA1	0.0312105	0.0594136	-0.000826768
AMD1	0.0161257	-0.105278	-0.0609116
AMDHD1	0.254843	-1.86228	-0.875739
AMDHD2	0.0721445	-0.0133342	-0.161102
AMER1	0.0652308	0.207894	0.0431798
AMER2	0.0117784	-0.130647	-0.057203
AMER3	0.151124	0.0958544	-0.0356827
AMFR	0.0509844	0.0690133	-0.0507872
AMH	0.511845	1.25343	0.470821
AMHR2	-0.77992	0.0828905	0.452874
AMIGO1	0.167223	-0.0199097	-0.214522
AMIGO2	-0.0290767	0.186973	0.398751
AMIGO3	-0.00446638	0.105292	0.0918137
AMMECR1	0.047157	-0.00719016	0.128701
AMMECR1L	-0.0198337	-0.0293941	0.0511335
AMN	-0.454948	-0.239422	-0.0745449
AMN1	-0.0703588	0.0810657	0.156249
AMOT	0.0139831	-0.402285	-0.405999
AMOTL1	-0.0865982	0.55849	0.73091
AMOTL2	0.026894	0.427363	0.272263
AMPD1	0.178874	-0.396583	-1.02152
AMPD2	-0.0305454	-0.0835451	-0.0669068
AMPD3	0.0109629	0.531258	0.624023
AMPH	0.00530325	0.0336858	-0.00617512
AMT	-0.023472	-0.142571	-0.0531924
AMTN	0	1.76986	0.922894
AMY2B	2.16147	3.0905	-0.172164
AMZ1	0.0667468	-0.369143	-0.285152
AMZ2	0.0196986	0.0446901	-0.000337474
ANAPC1	0.030622	-0.0364644	-0.0907344
ANAPC10	0.0296733	0.0851577	-0.093633
ANAPC11	-0.000574624	0.00968452	0.0194091
ANAPC13	-0.0466048	-0.0518429	-0.0877407
ANAPC15	0.0444852	-0.0172182	-0.127499
ANAPC16	-0.0316293	0.19878	0.194083
ANAPC2	-0.00217822	-0.028671	-0.0424747
ANAPC4	-0.0952176	-0.0504661	0.100365
ANAPC5	0.0359378	0.0105546	-0.0587562
ANAPC7	-0.00564127	-0.0762401	-0.105767
ANGEL1	-0.00521816	-0.192968	-0.0759993
ANGEL2	0.0898891	0.064512	-0.0280379
ANGPT1	-0.0896685	-0.0342883	-0.0979812
ANGPT2	0.00363663	1.14081	1.18788
ANGPT4	-0.157234	-2.58553	-1.9828
ANGPTL2	0.341947	0.0628503	-0.0186773
ANGPTL4	0.112338	2.15045	2.04722
ANGPTL6	-0.385095	-0.139113	-0.653104
ANGPTL7	-0.147549	-0.880786	-1.84922
ANGPTL8	0.362908	1.1052	1.08099
ANK1	0.0646343	-0.0222406	0.00869003
ANK2	0.0435064	0.0809349	0.0293608
ANK3	-0.0117284	-0.0524562	-0.0239996
ANKAR	-0.00214148	-0.076931	1.93689
ANKDD1A	-0.0697694	-0.0654704	-0.153065
ANKDD1B	-0.325419	0.51789	1.61416
ANKEF1	0.626234	-0.505138	-0.529636
ANKFN1	-0.361093	-0.271226	-0.208952
ANKFY1	-0.0336382	0.258179	0.261834
ANKH	0.0620993	0.0594011	-0.0421549
ANKHD1	-0.0259718	0.0522918	0.102164
ANKIB1	-0.00926226	0.0210676	0.138424
ANKK1	-1.1978	0.102686	2.33698
ANKLE1	-0.391057	-1.0062	-0.591029
ANKLE2	0.0208313	0.0551893	0.103508
ANKMY1	-0.435918	-0.207757	0.303118
ANKMY2	-0.0126713	-0.160818	-0.132982
ANKRA2	-0.0376934	-0.0387696	-0.125874
ANKRD1	-0.484951	-0.686664	-0.791038
ANKRD10	-0.134567	-0.201643	0.0355512
ANKRD11	-0.0449696	-0.130901	-0.0705228
ANKRD12	0.0320138	0.121506	0.160928
ANKRD13A	-0.00991406	-0.0322232	0.00361133
ANKRD13B	-0.0164272	-0.102377	-0.223036
ANKRD13C	0.0569275	-0.0532253	-0.0923267
ANKRD13D	0.0727518	-0.122793	-0.250408
ANKRD16	-0.135882	-0.22637	-0.0777993
ANKRD17	0.0222901	0.0480602	0.0341756
ANKRD2	-0.0416166	-0.261095	0.571654
ANKRD22	0.794867	3.3187	1.50871
ANKRD23	0.636665	-0.366301	-0.12377
ANKRD24	-0.153649	-0.182883	0.158556
ANKRD26	-0.00391544	-0.176003	-0.010861
ANKRD27	-0.0724178	-0.193089	-0.00849075
ANKRD28	0.00144231	0.333112	0.37628
ANKRD29	-0.299741	-0.147608	0.17367
ANKRD30A	0.579109	-0.932703	-0.610621
ANKRD31	0.405036	-0.17645	-1.59873
ANKRD33	-0.933424	0.797429	0
ANKRD33B	0.380746	0.0715382	0.203258
ANKRD34A	0.0455136	-0.195259	-0.261264
ANKRD34B	0.0862827	0.0466159	-0.0226465
ANKRD34C	-0.132665	-0.879347	-0.614021
ANKRD35	-0.0238616	0.0213465	0.0175129
ANKRD37	-0.0436038	1.14836	0.884631
ANKRD39	-0.259065	-0.467368	-0.131378
ANKRD40	0.085092	0.0929392	0.0295639
ANKRD40CL	-0.815171	-1.19522	-0.092375
ANKRD42	-0.0571277	0.105546	0.271482
ANKRD44	-0.0721862	-0.239857	-0.029172
ANKRD45	0.0250575	0.0834754	-0.00367259
ANKRD46	0.0306668	-0.0301801	-0.0451704
ANKRD49	0.0287005	0.252384	0.101632
ANKRD50	0.0892466	0.0906608	0.012902
ANKRD52	0.0911384	0.111835	0.0490654
ANKRD53	0.941646	1.87624	-0.108769
ANKRD54	0.0358489	-0.0765334	-0.0568604
ANKRD55	-0.101248	-0.263769	0.0229423
ANKRD6	-0.00524501	0.0206886	0.058789
ANKRD60	-0.423987	-0.829247	-0.73554
ANKRD61	-1.19652	-1.11195	1.45828
ANKRD63	0.352748	0.333934	-0.230943
ANKRD65	0	0	0.968792
ANKRD66	-1.35456	-0.937508	0.320744
ANKRD7	1.19434	1.2884	-0.367083
ANKRD9	0.0811587	-0.0242453	-0.0430011
ANKS1A	-0.0233927	0.159465	0.170661
ANKS1B	0.0729698	0.0679896	-0.0274
ANKS3	0.0993278	-0.0169207	-0.117228
ANKS4B	-0.112257	0.996198	1.23645
ANKS6	-0.0367096	-0.0718556	0.00312911
ANKUB1	-1.25086	-3.15251	-0.824597
ANKZF1	-0.00547964	0.0776566	0.11038
ANLN	0.0302589	0.428606	0.710303
ANO1	-0.032024	-0.112776	0.323538
ANO10	-0.0510486	-0.0205527	0.0213469
ANO2	0.207527	-0.0796266	-0.122772
ANO3	0.0292951	0.163632	0.0609144
ANO4	0.0432808	-0.0506026	-0.114866
ANO5	-0.250519	-2.13423	-1.45479
ANO6	-0.0169359	0.413753	0.46244
ANO7	1.04226	-0.915474	-1.39021
ANO8	-0.0231161	-0.137421	-0.114459
ANO9	-0.312107	-0.31114	1.37144
ANP32A	-0.0481495	-0.0307727	0.0540154
ANP32B	-0.00374203	0.118615	0.139211
ANP32E	-0.0369677	0.000354901	0.0352212
ANPEP	0.0587613	1.00084	1.38755
ANTKMT	-0.0375187	-0.220707	-0.330192
ANTXR1	0.00469312	-0.448274	-0.444752
ANTXR2	0.0161655	0.920226	0.941909
ANTXRL	0	3.65923	5.73977
ANXA1	0.106654	3.08521	3.25741
ANXA10	-0.972692	1.29241	1.79061
ANXA11	-0.0461964	0.0367849	0.110916
ANXA13	0.091981	0.113786	0.855683
ANXA2	0.160683	1.66193	1.71841
ANXA3	0.0863048	1.00921	0.806842
ANXA4	0.04154	0.771899	0.830297
ANXA5	0.0034812	0.133605	0.23516
ANXA6	0.0188824	-0.0240734	-0.0147127
ANXA7	-0.0183048	0.300416	0.365322
ANXA8	0.174287	-1.69902	-1.87737
ANXA9	-2.74173	-0.00936567	0.36607
AOAH	1.00214	5.68278	6.4272
AOC1	0.414436	1.99333	1.30056
AOPEP	-0.0230817	0.222768	0.197407
AOX1	-0.315191	-0.861838	-0.695449
AP1AR	-0.0216696	-0.130856	-0.0199889
AP1B1	0.0670895	0.230611	0.0711452
AP1G1	0.0528775	0.0773878	0.0375065
AP1G2	0.152232	0.141493	-0.0908308
AP1M1	-0.0224228	-0.075311	-0.127899
AP1M2	-0.61132	0.316092	0.60274
AP1S1	0.0842475	0.0864654	-0.00438867
AP1S2	0.0469399	0.0450466	0.204439
AP1S3	-0.322507	0.227706	0.581546
AP2A1	-0.00341459	-0.0430345	-0.103634
AP2A2	0.0718225	0.0293021	-0.102396
AP2B1	0.0459901	0.0400994	-0.00679183
AP2M1	0.013575	-0.00703197	-0.073363
AP2S1	-0.0160476	0.059489	0.0398048
AP3B1	0.00795256	0.0477299	-0.0188608
AP3B2	0.017839	-0.027941	-0.117235
AP3D1	0.0314983	0.0563052	-0.0207018
AP3M1	-0.101539	-0.102758	0.0273628
AP3M2	0.0346115	0.0887736	-0.0207781
AP3S1	0.0255683	0.0513096	0.0939603
AP3S2	0.0156396	-0.0254951	-0.153894
AP4B1	-0.000646084	0.0217467	0.0413014
AP4E1	-0.0191877	0.0301104	0.0972324
AP4M1	0.0656065	0.146501	0.0827548
AP4S1	-0.0263949	-0.0468831	-0.0510705
AP5B1	0.0316929	0.070143	0.0719408
AP5M1	0.0703565	0.117933	0.275221
AP5S1	0.100512	0.108515	-0.193464
AP5Z1	-0.00917742	0.101976	0.119527
APAF1	-0.0170028	0.245151	0.172431
APBA1	0.100413	0.0732654	-0.10046
APBA2	0.0188878	-0.0318679	-0.0267821
APBA3	0.0338623	-0.0235515	-0.0495196
APBB1	0.0663584	0.0137053	-0.0960259
APBB1IP	-0.0574294	0.479824	0.553878
APBB2	-0.0148523	-0.14896	-0.103356
APBB3	-0.0135587	0.114375	0.0505517
APC	0.0226202	-0.0304879	-0.0349506
APC2	-0.0301168	-0.165589	-0.16609
APCDD1	-0.0294741	0.0402106	-0.0444461
APCDD1L	1.06396	-0.548581	0.490559
APCS	-0.932703	0.803591	0
APEH	0.00967943	0.0744929	-0.0133744
APEX1	0.0675987	-0.0300698	-0.146862
APEX2	0.0650263	0.00615726	0.129073
APH1A	0.0267104	0.0755045	-0.0327025
APH1B	-0.0572932	-0.106291	0.00755312
API5	-0.00121916	0.138777	0.140377
APIP	0.0423339	0.103526	0.0308262
APLF	-0.0326586	0.253749	0.284469
APLN	0.161332	-1.21874	-1.20132
APLNR	-0.00215917	-1.91934	-1.64977
APLP1	0.0852148	0.00678424	-0.113027
APLP2	0.0318578	-0.0519345	-0.0623399
APMAP	0.0312836	-0.0376464	-0.192193
APOA1	-0.351256	0.644064	1.98645
APOA2	-0.570841	-1.86611	0.427228
APOA4	0.941646	0.949938	-0.941646
APOA5	0.597633	-0.945202	-3.20928
APOB	-0.421576	1.09847	2.33698
APOBEC1	-0.788576	0.285755	1.15009
APOBEC2	-0.400409	-1.67511	-1.88709
APOBEC3D	-0.273631	1.09431	1.10952
APOBEC4	-0.0999355	-0.0751975	-0.431339
APOBR	0.0681713	1.84243	2.26449
APOC1	-0.172662	-1.12383	-1.36948
APOC2	0.109033	-1.09594	-0.178935
APOC3	-0.113956	-0.118244	-0.392633
APOC4	-0.326326	-2.70838	-2.0981
APOD	0.122425	0.903947	0.709018
APOE	0.00159288	-0.15735	-0.216219
APOH	0.0489516	1.79093	1.16945
APOL2	1.22383	5.75661	4.91663
APOL3	0.191493	2.59753	2.18964
APOLD1	0.0744768	1.46593	1.16175
APOM	0.00643866	0.101224	0.123273
APOO	-0.0329922	-0.200419	-0.111211
APOOL	-0.270129	-0.0395608	0.22958
APP	-0.00101193	-0.0128479	0.0102188
APPBP2	-0.000963077	-0.0200043	0.032739
APPL1	0.082715	0.065307	0.0620878
APPL2	0.0134994	-0.338686	-0.383068
APRT	-0.0313247	0.226161	0.265301
APTX	0.0781147	0.026601	0.0306092
AQP1	0.521772	1.19947	-0.293313
AQP10	-0.0378286	-0.947109	-0.941646
AQP11	-0.090784	-0.0223722	-0.165542
AQP12A	0.946961	1.95497	0.903445
AQP2	0.975731	1.89425	-0.275961
AQP3	0.833961	1.09858	-1.68443
AQP4	0.035504	0.0595439	0.0999834
AQP5	1.49059	3.56604	1.05219
AQP6	0.359358	-0.933424	-0.975731
AQP8	0	1.94326	6.87182
AQP9	-0.226646	0.264716	0.34406
AQR	0.0516959	0.0409894	-0.0278704
AR	0.392763	0.646202	0.33424
ARAF	-0.0204003	-0.036264	-0.0193977
ARAP1	0.0328325	0.14395	0.317161
ARAP2	0.00793764	-0.115064	-0.121613
ARAP3	-0.00122244	-0.165885	-0.0913927
ARC	0.0320348	-0.648358	-0.231784
ARCN1	0.0472441	0.0195872	-0.0353816
AREG	-0.0988043	0.536323	0.898427
AREL1	0.11839	0.100092	-0.0778788
ARF1	0.0341299	0.00573663	-0.0912671
ARF3	0.0587671	0.0197342	-0.0697609
ARF4	-0.0493992	0.017202	0.0929894
ARF5	0.0265788	-0.0290484	-0.118796
ARF6	0.000668397	0.116515	0.145901
ARFGAP1	1.96379	1.03612	-1.33796
ARFGAP2	0.0180694	-0.035461	-0.0643857
ARFGAP3	-0.0458089	0.186786	0.324193
ARFGEF1	-0.034979	-0.0273342	0.0767577
ARFGEF2	0.0456009	-0.0199626	-0.0352336
ARFGEF3	0.0870221	0.0184601	0.053274
ARFIP1	-0.16839	-0.135779	0.0911347
ARFIP2	0.0541408	0.00705006	-0.111816
ARFRP1	-0.0445484	-0.0358894	0.00669366
ARG1	-0.184863	0.854836	0.986487
ARG2	-0.0675362	0.332113	-0.00657418
ARGLU1	-0.0110399	-0.182575	-0.120423
ARHGAP1	0.0213211	0.0253104	0.00764165
ARHGAP10	-0.0579975	0.0456916	0.156143
ARHGAP11A	-0.0859939	-0.0658692	-0.210571
ARHGAP12	-0.00868379	0.0440097	0.0245344
ARHGAP15	0.0223175	1.09031	0.950696
ARHGAP17	-0.0620745	0.384683	0.545538
ARHGAP18	0.00484678	-0.507667	-0.502073
ARHGAP19	0.0433984	-0.74805	-0.994146
ARHGAP20	0.0484899	-0.107977	-0.148882
ARHGAP21	-0.0385554	-0.0254925	0.0835045
ARHGAP22	0.147111	-0.0660305	0.0549384
ARHGAP23	-0.0270999	-0.0568634	-0.0443143
ARHGAP24	0.0542278	-0.2212	-0.279036
ARHGAP25	-0.0734624	0.147112	0.139049
ARHGAP26	0.12247	0.0640897	0.0877551
ARHGAP27	-0.0851727	-0.0110013	0.26973
ARHGAP28	0.122804	0.867536	0.48773
ARHGAP29	0.157784	0.637419	0.340165
ARHGAP30	0.110322	0.32215	0.330115
ARHGAP31	0.0282862	0.0777363	-0.011164
ARHGAP32	0.141301	0.164207	-0.0287494
ARHGAP33	0.0415372	-0.0157857	-0.148908
ARHGAP35	0.0298237	-0.0354227	-0.0968448
ARHGAP36	0.307949	-0.252526	-0.157104
ARHGAP39	0.0130625	0.00596894	-0.0166831
ARHGAP4	-0.0699998	-0.0251225	0.196802
ARHGAP42	-0.0911796	0.173691	0.306522
ARHGAP44	0.0974009	0.0734891	-0.180344
ARHGAP45	-0.0336114	0.555915	0.719
ARHGAP5	0.0108606	-0.285236	-0.160795
ARHGAP6	0.505085	0.0512674	-0.189129
ARHGAP8	0.0376024	0.530083	0.618383
ARHGAP9	0.0887987	1.779	1.86605
ARHGDIA	0.0387237	0.123198	0.0773155
ARHGDIB	-0.160916	1.18316	1.43716
ARHGDIG	-1.42133	-0.629413	0.104509
ARHGEF1	-0.112003	-0.0412067	0.102202
ARHGEF10	-0.033386	0.0156036	-0.00600095
ARHGEF10L	0.076401	-0.0970669	-0.264879
ARHGEF11	-0.0154784	0.0424621	0.041857
ARHGEF12	0.039305	0.22181	0.20914
ARHGEF15	-0.193707	-0.384344	0.0678456
ARHGEF16	0.399588	2.43596	2.20015
ARHGEF17	0.0433304	0.0286826	-0.0312342
ARHGEF18	0.0151517	0.306489	0.18717
ARHGEF19	-0.0552276	-0.529989	-0.72236
ARHGEF2	0.0416186	-0.0136347	-0.0931281
ARHGEF25	0.000686293	-0.010414	-0.0714483
ARHGEF26	0.030759	-0.194224	-0.424253
ARHGEF28	0.114232	0.0926817	-0.0690377
ARHGEF3	0.0980849	0.433589	0.280718
ARHGEF33	-0.0317558	-0.0632308	-0.497995
ARHGEF37	-0.0158557	0.135905	0.0822159
ARHGEF38	0.833615	0.0121362	-0.213837
ARHGEF39	-0.217494	-1.3367	-1.41016
ARHGEF4	0.0942987	0.0702753	-0.036843
ARHGEF40	-0.0551572	-0.0270797	0.0656013
ARHGEF5	0.117174	-1.15324	-1.00184
ARHGEF6	0.00633496	0.152456	0.184451
ARHGEF7	0.0552774	0.0452992	-0.0622841
ARHGEF9	0.107341	-0.0132118	-0.100904
ARID1A	0.00302645	0.0079646	0.0133194
ARID1B	-0.0213546	-0.071859	-0.0113235
ARID2	0.0111205	0.0540046	0.0186865
ARID3A	0.0967911	0.975557	1.20973
ARID3B	-0.0972238	0.12396	0.308422
ARID3C	-0.542029	-1.96731	-1.71632
ARID4A	-0.0173691	-0.0677402	0.0373549
ARID4B	0.0233557	0.0636603	0.0820729
ARID5A	-0.104104	1.36325	1.29488
ARID5B	0.156939	0.761565	0.734629
ARIH1	-0.00619573	0.00635994	0.0836951
ARIH2	0.0656967	0.148927	-0.00148524
ARL1	-0.0159436	-0.0260482	-0.0308386
ARL10	-0.010179	-0.154881	-0.0535313
ARL11	0.00743521	0.112027	0.692147
ARL13B	-0.091106	-0.152814	0.131316
ARL14	0	0.973444	0.947951
ARL14EP	-0.0424431	-0.10691	0.0233476
ARL14EPL	0.329809	0.548702	0.0583939
ARL15	0.0531411	-0.11983	-0.212047
ARL16	-0.0153101	-0.0269909	-0.130361
ARL17A	-0.0432437	0.297051	0.369649
ARL2	0.0777034	-0.129928	-0.241139
ARL2BP	0.03751	-0.0458179	-0.108171
ARL3	-0.0265824	-0.116438	-0.0755799
ARL4A	-0.0345753	0.164297	0.174522
ARL4C	-0.101736	-0.332311	-0.137573
ARL4D	0.05988	-0.458653	-0.248659
ARL5A	0.132125	0.101361	0.0185874
ARL5B	0.00262579	0.103434	0.401831
ARL6	-0.0599723	-0.185158	-0.0509673
ARL6IP1	0.00362116	0.0218941	0.0241429
ARL6IP4	-0.00143477	-0.18604	-0.330161
ARL6IP5	-0.00154008	0.0705062	0.0883411
ARL6IP6	0.119857	-0.116815	-0.172898
ARL8A	-0.0133388	0.0702114	0.00233779
ARL8B	0.00574164	0.0151804	0.042481
ARL9	0.582122	-0.351807	-0.621387
ARMC1	0.00791477	-0.0843806	-0.0347721
ARMC10	-0.0471262	-0.000866347	0.00840801
ARMC2	-0.283163	-0.144164	-0.125599
ARMC3	-1.20836	-0.974185	0.0342208
ARMC5	0.0545119	-0.0690651	-0.224664
ARMC7	-0.017584	0.0110996	0.0305901
ARMC8	-0.0489448	-0.140818	-0.0636429
ARMC9	-0.0223312	0.0812566	0.0913213
ARMCX1	-0.0654127	0.0687148	0.270567
ARMCX2	0.0400277	-0.0666334	-0.0472164
ARMCX3	-0.0219348	0.0276479	0.044482
ARMCX4	-0.106078	-0.216915	0.0401841
ARMCX5	0.14988	0.151979	-0.128379
ARMCX6	-0.185009	-0.124586	0.207981
ARMH1	-1.46649	-1.33121	0.124725
ARMH2	0.842161	0.531706	-0.648146
ARMH3	-0.0105959	-0.034037	-0.0901678
ARMH4	0.064847	-0.165333	-0.295709
ARMT1	-0.115057	-0.0557067	0.110921
ARNT	-0.0261399	0.0166935	0.122009
ARNT2	0.160916	-0.0108593	-0.179914
ARPC1A	-0.000638768	0.00935855	-0.0318292
ARPC1B	-0.0561859	1.10394	1.28495
ARPC2	-0.0166176	0.06972	0.0246192
ARPC3	-0.0152248	0.107084	0.0839924
ARPC4	0.0622663	0.10273	-0.00120987
ARPC5	-0.0460107	0.0478563	0.0701077
ARPC5L	0.0230896	-0.124883	-0.124124
ARPIN	0.105136	0.100623	0.027445
ARPP19	-0.0208079	0.0042688	0.0852106
ARPP21	0.108946	-0.00982852	-0.203258
ARR3	-0.932703	0.334744	0
ARRB1	0.152799	0.0387131	-0.163363
ARRB2	0.0466393	0.0276281	-0.0548922
ARRDC1	-0.0118393	0.122362	0.278496
ARRDC2	-0.0722163	0.25093	0.295023
ARRDC3	-0.039204	0.944356	1.0196
ARRDC4	0.0068497	0.619184	0.568675
ARSA	0.0170948	-0.0551806	-0.116165
ARSB	0.0475775	0.0129441	-0.157903
ARSG	-0.0496425	-0.454474	-0.717552
ARSI	0.206132	2.68103	1.87394
ARSJ	-0.577061	4.00075	2.75594
ARSK	-0.102989	-0.201152	0.054219
ARSL	-0.0868738	-0.221576	-0.0946371
ART1	-0.242813	-0.972692	0.166993
ART3	-0.173837	1.62973	1.18923
ART4	-0.639937	0.125764	0.667924
ART5	-1.34061	-2.8817	-4.9564
ARTN	-0.221387	0.484801	1.79702
ARV1	0.0137417	-0.0994208	-0.0341876
ARVCF	-0.0332418	-0.111735	-0.107954
ARX	-0.00746944	-0.259632	-0.313547
AS3MT	-0.141051	-0.320857	-0.116702
ASAH1	-0.0215097	0.0715731	0.112107
ASAH2	0.157421	0.467303	0.217554
ASAP1	0.102009	0.111752	-0.0473099
ASAP2	-0.149498	-0.195991	-0.0248601
ASAP3	-0.0178168	1.59717	1.59945
ASB1	0.139608	0.0214682	-0.149991
ASB11	-1.3036	-0.623946	1.27751
ASB12	-0.400154	0.611167	0.270638
ASB13	-0.115449	-0.299764	-0.133444
ASB14	-0.0357644	0.199709	-0.0385209
ASB15	0.073026	0.469281	-0.100796
ASB16	-1.9541	-5.58319	0.555717
ASB17	0.11949	-0.933424	0.165635
ASB18	-1.49505	-1.12248	0.00722125
ASB2	-0.211476	-0.665418	-0.609212
ASB3	0.0336399	-0.0606389	-0.0918769
ASB4	-0.260653	1.52286	4.16293
ASB5	0.333113	-0.14976	0.187372
ASB6	0.0933234	0.0730525	-0.0841471
ASB7	0.0783434	0.146921	0.0277891
ASB8	-0.00431182	-0.0231399	-0.0884309
ASCC1	0.0489628	-0.0358014	-0.0102119
ASCC2	0.0464487	0.152847	0.0831787
ASCC3	0.013454	0.590853	0.448658
ASCL1	0.0822062	-0.564857	-0.778785
ASCL2	-0.183419	-0.0267629	-0.0895084
ASCL4	2.31126	0.393211	-0.546553
ASCL5	2.34553	-0.685701	-2.10007
ASF1A	-0.0366821	-0.161342	-0.135704
ASF1B	0.0144773	0.230592	-0.354633
ASGR1	-0.369513	-0.303353	0.452709
ASGR2	-1.99954	-5.91319	-3.86377
ASH1L	-0.01759	-0.0328539	0.0713749
ASH2L	-0.0313662	-0.0612413	0.0320944
ASIC1	0.00611463	-0.00588817	-0.148921
ASIC2	0.024092	0.00780209	-0.0974443
ASIC3	0.769135	0.873732	-0.647944
ASIC4	0.187873	-0.00261685	-0.339311
ASIC5	0.0310397	-0.947109	-0.175898
ASL	-0.147272	0.236985	0.379588
ASMT	-0.172129	-0.956704	0.373926
ASMTL	-0.0238164	-0.0184039	-0.0359899
ASNS	-0.0209357	0.0269221	-0.005829
ASNSD1	-0.00495915	0.0230624	0.0538515
ASPA	0.376423	-0.0774458	-0.518209
ASPDH	-0.142867	-0.617044	-0.54747
ASPG	0.030951	3.91813	3.50222
ASPH	0.0498955	0.030048	-0.083356
ASPHD1	0.066213	0.0246613	-0.104282
ASPHD2	0.0356403	-0.0693914	-0.127541
ASPM	-0.253239	-0.524842	-0.344408
ASPN	-0.410138	-1.07345	-1.06939
ASPSCR1	0.0235474	-0.0900611	-0.137773
ASRGL1	-0.00669793	-0.283398	-0.335457
ASS1	0.0662672	1.97991	2.12097
ASTE1	0.0695341	-0.121714	-0.0452106
ASTL	-0.932703	1.03862	0.968792
ASTN1	0.0668792	0.0659319	0.00887185
ASTN2	-0.00867643	0.041562	-0.148052
ASXL1	-0.00267263	0.138574	0.124357
ASXL2	0.0549992	-0.18726	-0.0505273
ASXL3	0.0464665	-0.0156149	-0.0792707
ASZ1	0.941646	0	0.202211
ATAD1	-0.0746108	0.205826	0.240464
ATAD2	-0.131196	0.0102237	0.172965
ATAD2B	-0.0560427	-0.0861694	0.0643923
ATAD3A	-0.00943445	-0.080702	-0.105238
ATAD5	-0.110967	-0.203219	-0.229954
ATAT1	0.0137249	-0.112926	-0.14674
ATCAY	0.0696353	0.0358714	-0.162523
ATE1	0.0328732	-0.0364209	-0.00410917
ATF1	-0.0365781	0.197045	0.288346
ATF2	0.019762	0.00850209	0.0650453
ATF3	-0.725864	3.93068	4.3121
ATF4	-0.0223675	0.0542772	0.107502
ATF5	-0.0179759	0.126392	0.161181
ATF6	0.0873761	0.286608	0.197141
ATF6B	0.0548538	0.0185895	-0.0556521
ATF7	-0.0648073	0.0657522	0.262622
ATF7IP	0.0154387	0.0190392	0.00392706
ATF7IP2	-0.0882565	0.236984	-0.866319
ATG10	-0.345941	-0.098773	0.106801
ATG101	-0.000761154	-0.0469551	-0.0476336
ATG12	0.0159005	0.0694525	0.0541675
ATG13	0.0353497	0.102473	0.00485003
ATG14	0.145396	0.169591	-0.00631491
ATG16L1	-0.0158906	-0.0841344	-0.0387421
ATG16L2	-0.0243647	-0.108512	0.235795
ATG2A	-0.00623512	0.082816	0.0278622
ATG2B	0.0107529	0.00848027	0.0161031
ATG3	-0.0613247	0.0766315	0.195718
ATG4A	-0.18972	-0.214139	0.072832
ATG4B	-0.006312	0.0211242	-0.0236396
ATG4C	-0.0563373	-0.109445	-0.0387085
ATG4D	0.0429206	0.0197986	-0.0535898
ATG5	-0.0389555	0.0641863	0.0539626
ATG7	-0.0445562	0.020232	0.0281002
ATG9A	0.0430406	0.165656	0.0475842
ATG9B	-0.162415	-0.000372303	-0.117358
ATIC	0.0760226	0.228649	0.136284
ATL1	0.0242916	0.000714072	-0.0537847
ATL2	-0.0172164	-0.260302	-0.189513
ATL3	0.13496	0.502681	0.274229
ATM	-0.0380196	-0.304684	-0.255673
ATMIN	0.0656894	-0.10477	-0.156699
ATN1	0.00420772	-0.0181454	-0.0146136
ATOH1	1.88709	0	0.090451
ATOH7	-1.82467	-0.91179	-0.666653
ATOH8	-0.035899	-0.602988	-0.444209
ATOSA	0.0338101	0.2019	0.244731
ATOSB	-0.015511	0.0312757	0.112512
ATOX1	-0.0139039	-0.0275701	-0.150499
ATP10A	0.157809	0.879653	0.465369
ATP10B	0.31898	-1.07563	-1.37097
ATP10D	0.108857	0.81328	0.628571
ATP11A	-0.0241631	0.043	0.18841
ATP11B	0.0103232	0.205138	0.315478
ATP11C	-0.124747	-0.0948514	0.10812
ATP12A	-0.848261	0.608953	0.826808
ATP13A1	-0.0205067	0.339105	0.260843
ATP13A2	0.0490333	0.0329512	-0.0583029
ATP13A3	0.0243441	-0.0888227	0.00523204
ATP13A4	0.0771888	-0.326907	-0.748265
ATP13A5	0.00177005	-1.81393	-1.89875
ATP1A1	0.0265409	-0.0272263	-0.0124049
ATP1A2	0.0567845	-0.133625	-0.263218
ATP1A3	0.0144643	0.0113791	-0.0366078
ATP1A4	-1.09813	-1.35105	-2.16764
ATP1B1	-0.0232559	-0.0708826	-0.032563
ATP1B2	0.0756401	0.189969	0.0614251
ATP1B3	-0.010592	0.0953034	0.0611895
ATP1B4	-0.947109	-0.947109	0.947951
ATP23	-0.107573	-0.426209	-0.245081
ATP2A1	0.568375	-0.0575766	-0.779004
ATP2A2	0.0422428	-0.0202822	-0.0291143
ATP2A3	0.728331	-0.239022	-0.620876
ATP2B1	0.0344175	-0.0106072	-0.0886015
ATP2B2	0.0483753	-0.0334093	-0.147099
ATP2B3	0.0168562	-0.0476529	-0.00858396
ATP2B4	0.176128	-0.00428504	-0.0692664
ATP2C1	-0.0256238	0.0996057	0.116348
ATP2C2	-0.591547	-1.0959	-1.22622
ATP4A	-0.711975	0.189266	0.321835
ATP4B	-0.739039	-0.657584	0.692683
ATP5F1A	-0.00624309	-0.0587089	-0.107259
ATP5F1B	0.0239796	-0.0344851	-0.0982261
ATP5F1C	0.00503055	-0.0969908	-0.141303
ATP5F1D	0.0179422	-0.122862	-0.139961
ATP5IF1	-0.0526664	-0.0555447	-0.0636324
ATP5MC1	0.00664054	-0.14537	-0.200616
ATP5MC2	-0.0294784	-0.156452	-0.17333
ATP5MC3	0.0107035	-0.105601	-0.127057
ATP5ME	0.0418409	-0.135117	-0.198447
ATP5MF	0.00942681	0.0099454	-0.055395
ATP5MG	0.0218986	-0.0257756	-0.0577574
ATP5MK	0.0333207	-0.0596148	-0.081168
ATP5PB	-0.0389342	-0.0580488	-0.0899616
ATP5PD	-0.0124975	-0.080516	-0.127714
ATP5PF	0.0381097	-0.0436918	-0.12124
ATP5PO	0.0324996	-0.0821348	-0.180331
ATP6AP1	0.0410359	0.00188726	-0.0375955
ATP6AP1L	0.174066	0.0502307	-0.200978
ATP6AP2	-0.0145999	0.0503295	0.130211
ATP6V0A1	0.0155618	0.0596013	0.0261264
ATP6V0A2	-0.0505963	-0.115425	-0.0254295
ATP6V0C	0.027508	0.0308362	-0.0329599
ATP6V0D1	0.0386294	0.0193096	-0.0815228
ATP6V0D2	0.767344	-0.661724	-0.579303
ATP6V0E2	0.060354	0.0286577	-0.0879168
ATP6V1A	0.0658719	0.0249651	-0.0440731
ATP6V1B1	0.0878014	-0.933424	-0.144807
ATP6V1B2	0.0557047	0.0456354	0.014157
ATP6V1C1	0.00552318	-0.0201295	0.0232133
ATP6V1C2	-0.145482	-0.206134	-0.302287
ATP6V1D	0.0348606	0.0470945	-0.00384373
ATP6V1E1	0.01554	0.0156646	-0.0231042
ATP6V1E2	-0.306546	-1.24939	-0.496161
ATP6V1FNB	0.0534811	-0.00558541	-0.118411
ATP6V1G1	-0.0551663	0.100026	0.189112
ATP6V1G2	0.0743968	-0.0290923	-0.146026
ATP6V1G3	0.335068	-0.218831	0.0583939
ATP6V1H	-0.0177128	-0.0505213	-0.0767522
ATP7A	0.212878	1.00129	0.908115
ATP7B	-0.171133	-0.971438	-0.929555
ATP8A1	0.0530979	0.310731	0.200846
ATP8A2	0.0682673	0.0303421	-0.0879264
ATP8B1	-0.141174	1.50728	1.89792
ATP8B2	0.0490965	0.0269793	0.00712103
ATP8B3	-0.15479	-0.277849	0.186849
ATP8B4	-0.095073	7.38567	6.66792
ATP9A	0.0427103	0.0194434	-0.113456
ATP9B	0.0238263	0.0119523	-0.0280217
ATPAF1	0.000573357	-0.0973892	0.0697839
ATPAF2	0.0399932	0.0629687	-0.0910436
ATPSCKMT	-0.0879672	-0.229733	-0.125604
ATR	-0.229656	-0.402078	-0.225901
ATRIP	-0.0164964	-0.0309996	0.0300587
ATRN	0.0650706	-0.0681971	-0.127709
ATRNL1	0.0540453	-0.0809678	-0.156685
ATRX	0.0233417	-0.0107411	0.0617604
ATXN1	0.105022	0.109632	0.0467828
ATXN10	-0.0457785	-0.0237824	-0.0437314
ATXN1L	0.11303	0.198096	0.0761464
ATXN2	-0.031981	-0.128536	-0.0213464
ATXN2L	-0.0756657	-0.0780402	0.0292504
ATXN3	0.0417628	0.00256664	0.199946
ATXN7	-0.02631	0.128901	0.195808
ATXN7L1	-0.0181578	0.0607642	0.0544879
ATXN7L2	0.032021	-0.167876	-0.336443
ATXN7L3	0.111769	0.0497706	-0.0943214
ATXN7L3B	0.0839329	0.0558484	-0.066871
AUH	0.00958109	0.00325633	-0.0399917
AUNIP	-0.159143	-0.176545	-0.502514
AUP1	-0.0136493	-0.0426214	-0.00336068
AURKA	0.0397123	0.0972731	-0.0544088
AURKAIP1	-0.0304693	0.0976384	0.114381
AURKB	-0.374362	-0.152419	-0.284513
AURKC	0.0394876	-0.126885	-0.230611
AUTS2	-0.049602	-0.125905	-0.0616634
AVEN	0.0856406	-0.0168561	-0.254751
AVIL	-0.332196	0.249683	1.01793
AVL9	0.0862467	0.156563	0.147141
AVP	0.051348	-0.171878	-0.719771
AVPI1	0.0430965	0.178032	0.13781
AVPR1A	0.159499	0.612546	0.712653
AVPR1B	-1.23969	-0.18715	0.562878
AWAT2	1.89701	0.949938	-0.720351
AXDND1	-0.682967	0.248283	0.331668
AXIN1	-0.0188331	-0.00999208	-0.0310278
AXIN2	0.0116451	-0.581908	-0.527074
AXL	0.0629109	0.287051	0.171005
AZGP1	1.88709	1.77304	2.72061
AZI2	0.0069826	0.199308	0.120481
AZIN1	0.0225638	0.081554	0.0712377
AZIN2	-0.0107506	0.548984	0.520656
B2M	0.0456094	1.04031	0.987783
B3GALNT1	0.0299978	0.343512	0.352282
B3GALNT2	-0.0396494	-0.146447	0.0391233
B3GALT1	0.117596	0.0310733	-0.118072
B3GALT2	0.0615677	0.0886503	0.00187835
B3GALT5	0.0154666	0.0578647	-0.0848617
B3GALT6	-0.0629383	-0.0466249	-0.0140246
B3GAT1	0.0140829	-0.0726361	-0.121982
B3GAT2	-0.1038	-0.151774	-0.158576
B3GAT3	0.084099	0.0325828	-0.121423
B3GLCT	-0.0201136	-0.273244	-0.123988
B3GNT2	0.0981035	0.442751	0.408193
B3GNT3	-0.991873	0.639754	0.63813
B3GNT4	0.135718	0.10365	0.158066
B3GNT5	-0.482071	-0.180331	0.776747
B3GNT6	0.0865854	-1.51037	-1.27144
B3GNT7	-0.0343518	-0.0417734	-0.269979
B3GNT8	-0.482171	-1.19142	-0.0993919
B3GNT9	0.0303159	-0.182625	-0.365895
B3GNTL1	-0.28496	-0.20607	0.119012
B4GALNT1	0.0511945	-0.0423444	-0.122022
B4GALNT2	0.510859	-0.210669	0.00383654
B4GALNT3	-0.421076	0.866119	0.675479
B4GALNT4	0.0106063	-0.0259119	-0.0468532
B4GALT1	-0.181337	1.68799	1.92068
B4GALT2	0.0564327	-0.141211	-0.310567
B4GALT3	0.0371594	0.150816	0.0452137
B4GALT4	0.00184123	-0.260577	-0.154453
B4GALT5	0.023132	0.532132	0.421386
B4GALT6	0.00945215	0.0480032	0.0416403
B4GALT7	-0.0225862	-0.161151	-0.189124
B4GAT1	-0.0368289	-0.199543	-0.173327
B9D1	0.133761	-0.0661652	-0.155619
B9D2	0.01298	0.0182607	-0.102829
BAALC	0.0350476	-0.00407123	-0.128842
BAAT	-0.427778	0.356116	-0.809981
BABAM1	0.0181871	0.0104815	-0.104983
BABAM2	0.0138533	0.0580996	-0.0885657
BACE1	0.0702772	0.0304463	-0.12209
BACE2	0.582211	1.58894	0.938124
BACH1	0.0483162	0.680563	0.759993
BACH2	0.0246093	0.384098	0.368568
BAD	-0.0255535	-0.00648956	-0.0560663
BAG1	-0.00693715	0.131862	0.0853575
BAG2	0.0636109	-0.0163199	-0.15211
BAG3	-0.00653444	0.578082	0.597104
BAG4	0.0686959	0.130634	0.0504724
BAG5	0.0457097	0.128522	0.0230872
BAG6	-0.0123104	0.0235151	-0.0410582
BAHCC1	-0.0530628	-0.263396	-0.12274
BAHD1	0.0390351	-0.0251508	-0.0352094
BAIAP2	0.0669632	-0.0464396	-0.100516
BAIAP2L1	-0.41847	-0.293623	-0.109615
BAIAP2L2	-0.141132	-0.181523	-0.213279
BAIAP3	0.156639	-0.0627686	0.301751
BAK1	0.000151459	0.6817	0.618511
BAMBI	-0.348916	-0.825884	-0.613698
BANF1	-0.0696223	-0.0754707	-0.0479366
BANF2	-0.947109	-0.947109	0.947951
BANK1	-0.520092	0.54109	-0.687256
BANP	0.0740592	0.175312	0.21363
BAP1	0.111952	0.0706349	-0.116166
BARD1	0.0059192	-0.46283	-1.01001
BARHL1	-1.81741	-0.636977	0.53972
BARHL2	-0.88844	0.554847	2.70577
BARX2	0.825843	-1.48704	-1.87224
BASP1	0.0134649	-0.0478131	-0.12483
BATF	-0.649353	5.72617	6.26573
BATF2	-0.932703	7.83435	8.57272
BATF3	0.975938	4.58787	5.38164
BAX	-0.0722785	0.0223376	0.0546892
BAZ1A	-0.17952	0.905139	1.22298
BAZ1B	-0.0434284	-0.0583197	0.0110558
BAZ2A	-0.0754341	-0.0950538	0.0809523
BAZ2B	-0.0763936	0.149424	0.262532
BBC3	-0.0317598	0.374343	0.226511
BBIP1	-0.119825	-0.129644	-0.0742359
BBLN	0.0930944	0.170343	0.00623756
BBOF1	0.0897336	-0.185103	-0.336428
BBOX1	-1.45141	-3.62702	-3.4828
BBS1	-0.0271675	-0.0811789	-0.0218007
BBS10	-0.0617525	-0.0152517	0.126912
BBS12	0.0469145	0.0750097	0.246023
BBS2	-0.077211	-0.113703	-0.0968724
BBS4	-0.00801575	-0.0316237	-0.00322669
BBS5	0.00138188	-0.0218433	0.0100255
BBS7	-0.028871	0.0730828	0.113088
BBS9	-0.0342935	0.0930083	-0.0173956
BBX	0.211987	0.444236	0.30881
BCAM	0.0860053	-0.0969705	0.00197137
BCAN	0.0157878	-0.19677	-0.35725
BCAP29	-0.0225372	0.0995298	0.153493
BCAP31	-0.0351743	-0.00394232	0.0771677
BCAR1	-0.0405831	0.0121747	0.0668506
BCAR3	-0.0417175	-0.758215	-0.811241
BCAS1	-0.00711582	-0.137313	-0.251825
BCAS2	-0.0650266	-0.0946078	-0.0812789
BCAS3	0.0461234	0.136175	-0.0549859
BCAT1	0.0231547	0.0258143	0.00690468
BCAT2	-0.0738647	-0.0894208	0.1007
BCCIP	-0.0125602	-0.0453937	-0.0749628
BCDIN3D	0.1348	0.170773	0.120536
BCHE	-0.0523865	-0.196289	-0.486119
BCKDHA	0.0634377	-0.142556	-0.325172
BCKDHB	-0.0167421	-0.16241	-0.209463
BCKDK	0.0199781	-0.0233213	-0.139203
BCL10	0.00451673	0.292913	0.321979
BCL11A	0.0580369	0.0100994	-0.172397
BCL11B	-0.00849114	0.0368409	-0.0635292
BCL2A1	-0.0897857	3.86732	4.08915
BCL2L1	0.0802564	0.251573	0.196548
BCL2L10	0.249024	-0.0227962	-0.0586167
BCL2L11	-0.104762	0.459134	0.518787
BCL2L12	-0.0825359	0.111233	0.0581045
BCL2L13	0.0725042	0.157926	0.0529372
BCL2L14	-3.63677	1.59853	5.38527
BCL2L15	-0.808697	-1.40721	-0.706532
BCL2L2	0.0961785	-0.0402956	-0.0856308
BCL3	-0.0501368	4.56804	4.63852
BCL6	0.0777849	0.759911	0.693897
BCL6B	0.138912	0.286058	-0.104068
BCL7B	0.0186763	0.0671869	-0.017728
BCL7C	0.0771369	-0.0779385	-0.0747942
BCL9	-0.0385868	-0.182282	-0.134795
BCL9L	0.116121	0.0672373	-0.0855492
BCLAF1	-0.0461951	-0.0235528	0.0473701
BCLAF3	-0.0613776	0.0475484	0.268605
BCO1	-0.4629	0.380492	0.488507
BCO2	-0.398601	0.435183	0.534016
BCOR	-0.0905969	0.184128	0.351161
BCORL1	0.0192354	0.0784775	0.0686852
BCR	0.120836	0.212719	0.110251
BCS1L	-0.0385205	-0.219752	-0.110598
BDH1	-0.0415954	-0.297358	-0.320286
BDH2	0.223491	-0.906437	-1.1065
BDKRB1	0	8.40366	6.67356
BDKRB2	1.64937	2.8859	1.94667
BDNF	-0.0485925	-0.69072	-0.239718
BEAN1	-0.0512568	-0.15067	-0.240243
BECN1	-0.0105889	-0.00930345	-0.0415034
BEGAIN	-0.0467446	-0.177577	-0.200349
BEND3	-0.0524106	-0.449717	-0.261514
BEND4	0.0656363	0.181863	0.258577
BEND5	0.0254543	-0.118552	-0.217657
BEND6	0.0854003	0.0591121	-0.121173
BEND7	-0.0415301	0.22222	0.43458
BEST1	-0.582009	0.113997	0.758543
BEST2	-1.62929	-1.08632	1.33536
BEST3	1.95289	0.50803	-1.66221
BET1	-0.0709194	0.0129799	0.238637
BET1L	0.0495981	0.0952291	-0.00753183
BEX1	-0.0548696	-0.148701	-0.0947277
BEX3	-0.0359185	-0.118649	-0.114937
BEX4	-0.165518	-0.113434	-0.0621717
BFAR	0.0330456	0.371718	0.191957
BFSP1	0.337264	-0.190197	-0.766026
BFSP2	-0.759421	-0.348344	-2.24553
BGLAP	-0.647246	-0.976328	-2.0812
BGN	0.00877088	-0.0958387	-0.174948
BHLHA15	-0.117142	-0.261802	-0.0572513
BHLHA9	2.03236	-0.144777	-0.0475166
BHLHE22	-0.120729	-0.175123	-0.021172
BHLHE23	-0.425862	-0.6856	-0.406497
BHLHE40	0.0828179	0.585867	0.574989
BHLHE41	0.0992082	0.00364923	-0.175906
BHMT	0.16611	0.634549	0.167527
BHMT2	-0.522367	-0.908153	-0.484067
BICC1	-0.0350419	1.05328	1.20453
BICD1	0.0641003	-0.0300265	0.073808
BICD2	0.0416499	-0.0840793	-0.0114317
BICDL1	0.0444847	-0.129689	-0.183321
BICDL2	-0.405506	0.700769	-0.476014
BICRA	-0.123915	-0.00856152	0.154178
BICRAL	0.0464495	0.0292199	0.0697089
BID	-0.10777	0.716535	0.899086
BIK	0.0614058	0.199277	0.301057
BIN1	0.058808	-0.0619975	-0.146702
BIN3	-0.0271497	0.0613829	0.102013
BIRC2	0.000915945	0.560856	0.614601
BIRC3	0.83429	5.10384	4.48396
BIRC5	0.0319504	-0.103677	-0.595062
BIRC6	0.024029	-0.015354	0.0373339
BIRC7	-1.17033	-1.86508	-0.314506
BIVM	-0.0552373	-0.0410523	0.0309146
BLCAP	0.000335169	-0.13814	-0.152936
BLK	-0.128691	-0.145588	0.483628
BLM	-0.0584576	0.000486511	0.066437
BLMH	-0.0648505	-0.0146079	-0.0274457
BLNK	0.131259	-0.0683388	-0.745717
BLOC1S1	0.0251652	-0.000949843	-0.0900682
BLOC1S2	-0.0292773	-0.0408951	-0.0185667
BLOC1S3	-0.0583185	-0.106983	-0.170627
BLOC1S4	-0.0788807	0.0268286	0.0428533
BLOC1S5	0.0567041	-0.0691385	-0.178577
BLOC1S6	-0.0267193	0.0122468	-0.00839391
BLTP1	0.0257587	-0.0749186	-0.0807409
BLTP2	0.0742932	0.0487475	-0.113728
BLTP3A	0.00895168	-0.0864316	-0.0362302
BLTP3B	0.0466621	0.0667624	-0.02981
BLVRA	-0.083981	0.00650992	0.028234
BLVRB	-0.0803544	-0.137612	-0.0357484
BLZF1	-0.00681722	0.0991674	0.0705747
BMAL1	-0.0776763	0.130259	0.169193
BMAL2	-0.181544	1.26607	1.82593
BMERB1	0.0640902	0.0869578	-0.0257912
BMF	0.0112318	0.0740816	0.0993626
BMI1	-0.0381567	-0.0850404	0.0472885
BMP1	-0.0715609	-0.100824	-0.00539912
BMP10	0.951237	0	-0.175898
BMP15	-0.126455	-0.169702	0.178024
BMP2	-0.2777	0.557883	1.10659
BMP2K	0.0571218	0.216302	0.111533
BMP3	0.523936	-0.243737	0.0269724
BMP4	-0.108359	-0.573282	-0.644926
BMP5	-0.222887	-4.83199	-3.18447
BMP6	0.12108	-0.396917	-0.504531
BMP7	0.0407623	-0.887037	-0.861652
BMP8A	0.24208	-1.67191	-1.52468
BMPER	0.0541137	0.00484641	0.0483747
BMPR1A	0.00257051	-0.0567152	-0.109585
BMPR1B	0.199417	-0.401544	-0.613701
BMPR2	0.104968	0.119386	0.113472
BMS1	-0.0793408	-0.0345539	0.097005
BMT2	0.0206168	0.253948	0.339062
BMX	0.305772	3.07777	2.57262
BNC1	-1.741	-1.22502	-0.782616
BNC2	1.46767	0.116482	-0.958376
BNIP1	-0.0123672	-0.0979887	-0.203116
BNIP2	0.0422696	0.203766	0.244272
BNIP3	0.0369027	0.166808	0.16956
BNIP3L	0.0616572	0.0715382	0.00127403
BNIP5	0.370372	0.0680137	-0.162621
BNIPL	-0.341243	0.559058	2.17589
BOC	0.0239325	-0.173366	-0.200846
BOD1	-0.00131751	-0.0918366	-0.145345
BOD1L1	-0.00935157	0.0235915	0.111958
BOK	-0.038742	-0.0542574	-0.105662
BOLA1	0.029695	-0.152489	-0.270818
BOLA2	0.0331078	0.0812886	-0.0431234
BOLA3	0.0742976	0.0355491	-0.202041
BOLL	0.123634	-0.932703	-0.951237
BOP1	0.0619256	-0.00411438	-0.110459
BORA	-0.244505	-0.0579125	0.0234846
BORCS5	-0.104616	-0.261334	-0.150296
BORCS6	-0.0862285	-0.186199	-0.112662
BORCS7	0.0744616	-0.0582321	-0.156693
BORCS8	0.0829674	0.177982	0.0538895
BPGM	0.0463155	-0.105971	-0.179343
BPHL	-0.0922092	-0.03234	0.00432606
BPI	-0.208613	-0.139829	-0.092375
BPIFA1	-0.756158	-0.722404	0.377909
BPIFB1	-0.61714	0.151977	0.536575
BPIFB2	1.89701	0.949938	-1.89701
BPIFB4	-1.23542	-0.71899	-0.282902
BPIFB6	-0.987934	-7.38933	-0.553293
BPIFC	0.946961	1.89425	-0.144807
BPNT1	-0.0516475	0.0189403	-0.0359014
BPNT2	-0.0108211	-0.0228634	0.0427768
BPTF	0.0287992	-0.018832	0.0221387
BRAF	0.0984055	0.00682436	0.000129648
BRAP	0.0215752	0.00717978	-0.0173791
BRAT1	-0.0279122	0.0162587	0.00351994
BRCA1	-0.198764	-0.0806946	-0.122544
BRCA2	-0.128452	-0.245687	-0.231836
BRCC3	-0.00329337	0.073197	0.0771635
BRD1	-0.00460504	-0.0909761	-0.0600111
BRD2	0.0842836	0.136546	-0.0567998
BRD3	0.0175532	-0.148222	-0.192615
BRD4	-0.0082964	-0.00645556	0.0352978
BRD7	-0.0127902	-0.0891843	-0.0914078
BRD8	-0.0157575	0.0244448	0.0407597
BRD9	-0.0393424	-0.014392	-0.0265956
BRF1	0.0121671	-0.0587632	-0.101735
BRF2	0.0483359	0.0238217	-0.022004
BRI3	-0.011667	-0.00403315	-0.030547
BRI3BP	0.133041	0.0356419	0.0297048
BRICD5	-0.0373475	-0.299032	-1.38791
BRINP1	-0.0030102	-0.131046	-0.252901
BRINP2	0.108465	0.122234	-0.161851
BRINP3	0.0355843	0.0178121	-0.149721
BRIP1	0.0903106	-0.259146	-0.840582
BRIX1	0.0206786	0.053114	0.0350896
BRK1	-0.0160583	-0.0815954	-0.133195
BRME1	-0.0258646	-0.0732163	-0.0632188
BRMS1	0.0225081	0.302314	0.281123
BRMS1L	0.0219914	-0.0816952	-0.0477699
BROX	-0.0314255	0.00572461	0.00425431
BRPF1	-0.0152581	-0.0742839	-0.0786101
BRPF3	0.0600259	-0.048981	-0.134826
BRS3	1.03655	-0.369874	-0.688467
BRSK1	0.0724674	-0.0454025	-0.166197
BRSK2	0.0460609	-0.089765	-0.18752
BRWD1	-0.0270325	-0.189708	-0.0219481
BRWD3	0.0189077	0.243616	0.267027
BSCL2	0.0651629	0.119849	-0.0830242
BSDC1	0.0672997	0.114884	0.0202126
BSG	0.0724964	-0.121426	-0.237308
BSN	0.128198	0.103099	0.0392107
BSPRY	-0.0123775	-0.147126	-0.0820615
BST1	0.308764	5.12998	5.0654
BST2	0.123257	3.31414	3.17795
BSX	0.941646	0.945515	0.475867
BTAF1	-0.0385928	0.0338369	0.135022
BTBD1	0.0562109	0.0321073	-0.030735
BTBD10	0.01301	-0.126874	-0.128403
BTBD16	0.0200707	-0.0640194	0.0196947
BTBD17	0.00297556	-0.916874	-1.30016
BTBD19	0.0318095	-0.0652137	-0.0478775
BTBD2	0.0534334	0.0100893	-0.135492
BTBD3	0.0280945	-0.14884	-0.0832129
BTBD6	0.0503102	-0.0341134	-0.2358
BTBD7	0.0477295	0.171204	0.217999
BTBD8	0.00941728	0.160017	0.0362393
BTBD9	0.0710719	0.0295157	-0.0704452
BTC	-0.897784	1.87345	2.20446
BTD	-0.0511822	-0.169449	-0.174715
BTF3	-0.0267613	0.0833181	0.0542806
BTF3L4	0.0669438	-0.0460718	-0.241272
BTG1	-0.0953262	0.210489	0.302205
BTG2	-0.0789552	0.851799	0.889013
BTG3	-0.115354	0.19229	0.505661
BTG4	1.0553	-0.859644	-1.59764
BTK	-0.333186	0.91974	1.41354
BTLA	0.47905	-0.224281	-0.0725848
BTN1A1	0.029265	-0.387381	0.262264
BTN2A2	-0.245931	-2.33467	-1.25385
BTNL10P	0.13553	3.62625	1.13292
BTNL2	0.946961	1.63029	0.166993
BTNL9	1.89701	0	-0.720351
BTRC	0.116724	0.0733822	-0.0307638
BUB1	-0.221201	-0.0868696	-0.0635755
BUB1B	-0.227583	-0.317059	-0.82932
BUB3	-0.0286243	0.0263584	-0.00463384
BUD13	0.0114711	0.14632	-0.0948051
BUD23	0.115348	-0.0290957	-0.16387
BUD31	0.0109597	0.181147	0.168549
BVES	-0.0439486	-0.730681	0.141531
BYSL	0.0978711	0.0278722	-0.0519852
BZW1	-0.0419905	-0.0118511	0.0204812
BZW2	-0.0307101	-0.180174	-0.174786
C10orf105	-1.40714	-5.25624	-4.68523
C10orf143	-0.193597	-0.239659	0.00100179
C10orf53	-1.40877	-2.45762	-0.96234
C10orf62	-0.104773	0.0450985	1.40082
C10orf67	-0.221796	-0.234426	-1.88709
C10orf71	0.159816	0.333153	-0.679555
C10orf82	0.725924	-0.977752	-1.16237
C10orf88	0.00279214	-0.0710394	0.0160881
C10orf90	0.470168	1.0367	0.93941
C10orf95	-0.245746	0.138838	0.0352749
C11orf16	-1.37749	-0.237779	1.04028
C11orf24	-0.00966741	0.0861242	0.100204
C11orf42	0.0878014	-0.933424	0.196445
C11orf54	0.116933	-0.175797	-0.265165
C11orf58	0.0162935	-0.0648262	-0.121182
C11orf65	-1.67193	-0.741035	0.324771
C11orf68	0.0178425	0.219426	0.112993
C11orf71	0.0823188	0.289053	0.237334
C11orf86	0.597211	-1.39206	-2.35961
C11orf87	-0.0240795	-0.0647731	0.00845291
C11orf91	0.866442	2.33091	2.06144
C11orf96	0.00573385	0.658153	0.60402
C11orf97	-1.17878	-3.99763	-0.318131
C11orf98	0.00938789	0.173771	0.223432
C12orf29	-0.177151	-0.124844	0.0267267
C12orf4	0.035682	0.0859361	-0.00500975
C12orf40	-0.972425	0.0138617	0.984859
C12orf42	0.073807	-0.635179	-0.216139
C12orf43	0.00318886	-0.0482229	-0.0879417
C12orf50	-1.289	-0.262325	0.832704
C12orf56	-0.0303445	-1.29915	-1.14481
C12orf60	0.621831	-0.542803	-0.630141
C12orf71	-0.932703	0.081749	0.922894
C12orf75	-0.0228968	0.0631976	-0.149865
C12orf76	-0.0463636	-0.0683809	-0.0122389
C13orf42	0.550092	2.133	0.830958
C13orf46	-1.37344	-0.901101	0.0439618
C14orf119	0.0399836	0.099355	-0.0166301
C14orf180	-1.73941	-1.73941	0
C14orf28	-0.0136758	-0.284686	0.140438
C14orf93	-0.117475	0.0292603	0.185511
C15orf39	-0.23201	0.0117773	0.23238
C15orf40	0.185258	-0.0010884	-0.206631
C15orf48	-1.98199	6.33635	7.14304
C15orf61	-0.0478584	-0.356813	-0.192121
C15orf62	-0.126222	1.65102	2.25243
C16orf46	-0.0705673	0.104772	0.0832916
C16orf54	-0.45061	2.54898	3.35818
C16orf74	-0.0261281	-0.599752	-1.12361
C16orf86	-0.972692	-0.222195	0
C16orf87	-0.0349664	0.0625854	0.0446062
C16orf89	0.139634	-1.21384	-1.393
C16orf90	-0.0621271	0.0546454	0.0549138
C16orf95	-0.484501	-0.189155	0.949825
C17orf100	-0.00975105	0.0425741	0.0621284
C17orf107	-0.0175406	-0.553296	-0.96237
C17orf114	-2.31218	-4.53134	-1.84922
C17orf49	0.0159639	-0.0564154	-0.0991095
C17orf58	-0.241932	-0.210118	0.120191
C17orf67	-0.0648007	-0.717804	-1.01988
C17orf75	0.0865816	-0.0117559	-0.139397
C17orf78	-1.70942	-1.79048	-0.619409
C17orf80	0.105801	-0.0228279	-0.10282
C17orf97	-0.627961	0.561464	0.986987
C17orf98	3.08789	3.1888	0.557905
C17orf99	-0.375896	-1.80897	-6.18222
C18orf21	-0.00847767	-0.0305828	-0.10969
C18orf25	0.164671	0.0223114	-0.0162214
C18orf32	-0.00293774	-0.0172387	-0.0310996
C18orf54	-0.0637848	-0.121254	0.0350069
C18orf63	0.85294	-0.570829	-0.12694
C19orf12	0.0479302	0.962401	0.696371
C19orf18	-0.0397174	-0.347857	-0.607987
C19orf33	0.465299	1.10094	0.936305
C19orf38	-0.230356	4.13518	4.18711
C19orf44	0.0808034	0.0777614	-0.0660363
C19orf47	0.0818197	0.0963262	-0.000205902
C19orf48P	0.00795797	-0.0994714	-0.179372
C19orf53	0.120144	-0.0120288	-0.175112
C19orf67	0.0310397	-0.0768286	1.10193
C19orf81	0.120349	-0.000756119	-0.114263
C19orf84	0	0.983331	4.8629
C1D	-0.0371583	-0.029399	0.0583008
C1GALT1	0.0972211	0.778415	0.671041
C1GALT1C1	-0.0571962	0.0233895	0.177996
C1orf100	0.0512479	-0.933424	0.0439618
C1orf105	0.0631177	0.431426	-1.77659
C1orf109	0.0131982	0.00777555	-0.145724
C1orf112	0.121871	-0.221146	-0.2063
C1orf115	-0.167321	-0.801093	-0.591476
C1orf116	2.20828	1.92172	-0.816275
C1orf127	0.426964	0.0411082	-2.12119
C1orf131	0.0592674	0.0128904	-0.0232773
C1orf146	1.59815	3.65923	0.0274352
C1orf159	-0.012267	-0.0124991	0.0644549
C1orf162	0.324781	-1.43922	-1.35829
C1orf174	-0.00238226	0.040143	0.0422555
C1orf198	-0.0160136	-0.44018	-0.490156
C1orf21	0.0155907	-0.0822635	0.0618858
C1orf210	3.20697	-0.0280378	-1.47759
C1orf216	0.0394647	-0.00322625	-0.087631
C1orf232	0.0310397	0.30146	0.555717
C1orf35	0.0522627	-0.241082	-0.336822
C1orf43	0.00529725	0.0831104	0.0733728
C1orf50	-0.022432	-0.00265906	-0.062187
C1orf52	-0.00135309	0.06598	0.17867
C1orf53	0.0222561	0.0925864	0.068378
C1orf54	0.0521156	-0.321685	-0.717703
C1orf56	0.977698	1.75977	-0.431339
C1orf74	0.147249	0.0608496	-0.0640974
C1orf87	-1.86461	-1.10554	1.43097
C1orf94	-0.297839	-0.0259344	-0.0530291
C1QA	0.097313	0.827787	0.578689
C1QB	0.0772592	0.951085	0.713997
C1QBP	-0.0242231	-0.00823516	-0.0528898
C1QC	0.137212	1.3247	1.05244
C1QL1	-0.011003	-0.393049	-0.628328
C1QL2	0.0364581	-0.0832088	0.165525
C1QL3	-0.0399352	-0.0241376	0.0971849
C1QL4	-1.11798	-1.20674	0.418334
C1QTNF1	0.170517	0.788921	0.506621
C1QTNF12	-0.17807	-0.0024198	0.166741
C1QTNF2	0.103135	-0.869365	-0.881291
C1QTNF3	0.802036	-2.34997	-2.70596
C1QTNF4	0.0122812	-0.132923	-0.25439
C1QTNF5	0.11455	-0.659074	-1.05389
C1QTNF6	-0.0829982	-0.0591189	-0.432907
C1QTNF7	0.692855	0.0433772	-0.145816
C1QTNF9	0.093039	0.506036	0.449176
C1R	0.222846	2.6418	2.33945
C1RL	-0.0788142	4.42445	4.30256
C1S	0.00656336	2.90968	2.86599
C20orf141	-0.618774	-1.26272	-1.54653
C20orf144	0.186272	-1.16768	0.00475831
C20orf173	2.0428	1.03234	0.855731
C20orf96	-0.322229	0.142996	0.143829
C21orf140	0.123634	0.851999	3.28452
C21orf58	-0.748301	-1.1071	-0.437804
C21orf62	0.0261003	0.0821666	0.202444
C21orf91	0.0786811	0.360043	0.428135
C22orf15	-1.05731	-1.61384	-1.33373
C22orf23	0.00163275	-0.0842224	-0.0481369
C22orf46P	-1.05271	0.701839	0.436901
C2CD2	0.0425015	-0.0923677	-0.0345116
C2CD2L	0.100624	-0.0903963	-0.181162
C2CD3	-0.0424315	0.101323	0.107507
C2CD4A	-0.290498	0.732403	0.139744
C2CD4B	0.425376	-0.619522	0.238673
C2CD4C	0.117872	-0.18546	-0.159051
C2CD4D	-0.563329	-1.33049	-0.845895
C2CD5	0.0106443	-0.0907012	-0.0174434
C2CD6	0.149827	0.116046	0.0744546
C2orf42	0.0358841	0.0801231	-0.0327419
C2orf49	0.0131555	0.0580919	0.0853211
C2orf50	-1.20624	0.409191	1.27727
C2orf68	-0.0172181	-0.0282116	0.0755116
C2orf69	0.090434	-0.244401	-0.235603
C2orf72	-0.160222	-1.22105	-1.54802
C2orf73	-0.252002	0.171305	0.272432
C2orf74	-1.27188	-0.248363	0.603825
C2orf76	-0.2216	-0.42397	-0.0882416
C2orf78	-0.280953	-2.41827	-1.95752
C2orf88	0.0390212	-0.173634	-0.309222
C3	0.410718	4.91708	4.73806
C3AR1	-0.00285532	0.533989	0.265035
C3orf14	-0.0308353	0.0560708	0.0585605
C3orf18	0.00195835	-0.208053	-0.14274
C3orf20	-0.00215537	0.503238	0.906278
C3orf33	-0.0950834	0.0950631	0.12039
C3orf38	0.0189504	1.43096	1.15258
C3orf49	0.540172	3.34367	0.709488
C3orf52	-0.905377	-2.24844	-3.33437
C3orf62	0.156377	0.2986	0.267463
C3orf70	0.0516602	-0.0745855	-0.108834
C3orf80	0.110472	-0.837924	-0.777577
C4A	-0.0635728	1.99735	1.94707
C4B	-0.26698	4.87146	4.82405
C4BPA	-0.185774	3.27915	1.5618
C4BPB	0.59141	0.7907	0.105571
C4orf17	0.365593	-0.0826502	-2.55881
C4orf19	-0.0641729	-1.37929	-1.5294
C4orf3	-0.029851	0.22855	0.248832
C4orf33	-0.335586	-0.21572	0.111419
C4orf36	0.0680852	1.68579	0.244797
C4orf45	-0.836508	0.867343	0.43749
C4orf46	0.101455	-0.515069	-0.314205
C4orf47	-0.578453	-1.22931	-0.134667
C4orf48	-0.126331	-0.372103	-0.267054
C4orf50	0.197702	-0.0811623	0.0848613
C4orf54	-0.0923751	0.244871	0.249949
C5	0.732753	-0.374271	-0.156689
C5AR2	0.378597	1.32213	1.67798
C5orf15	-0.0325049	0.000814701	0.00564211
C5orf22	0.0493278	0.0273851	-0.0592992
C5orf24	-0.00442461	-0.0231112	0.0165489
C5orf34	0.0987226	0.254367	-0.103492
C5orf46	0.946961	0.935458	-0.946961
C5orf47	1.44351	0.191884	-0.695636
C5orf52	-0.884423	-0.448811	0.891562
C5orf63	-0.0487248	-0.0115863	0.0771339
C6	0.607782	3.10207	2.5317
C6orf118	-2.23616	-0.270028	0.397747
C6orf120	-0.122993	-0.00812773	0.22596
C6orf132	0.232915	-0.101872	-0.29033
C6orf141	-0.0258266	0.582775	0.280528
C6orf163	-0.221836	-0.854571	-0.368493
C6orf226	-0.132002	0.0586084	-0.204611
C6orf47	0.160529	0.0928737	0.0575397
C6orf52	0.382958	0.425571	-0.380055
C6orf58	-0.162127	0.0113259	1.71571
C6orf62	-0.00791788	0.0818718	0.0721412
C6orf89	0.0287253	-0.0112265	-0.146147
C7orf25	0.068038	-0.117583	-0.128098
C7orf31	-0.120444	-0.458456	-0.203861
C7orf50	0.0496892	-0.0769747	-0.196913
C7orf57	-1.1491	0.192304	1.38853
C8A	0.260837	-0.305746	-0.594021
C8B	-1.06621	-2.16561	-0.703097
C8G	0.0391905	-0.343238	-0.599803
C8orf33	0.0272496	0.0320746	-0.0909622
C8orf34	0.145904	-0.0947464	-0.0323421
C8orf48	-0.25308	0.0187856	0.450106
C8orf58	-0.00841116	-0.118594	0.0103276
C8orf74	1.88709	0.973444	-0.668625
C8orf76	0.0718112	0.11607	-0.0938556
C8orf82	0.0471106	-0.109851	-0.237377
C8orf89	0.290033	-0.260978	-0.125085
C9	-0.64236	-3.22832	-0.691256
C9orf152	-0.0163167	-1.61823	-0.28319
C9orf24	-0.164733	-0.140417	0.0871898
C9orf40	-0.0111742	-0.0198851	0.0219117
C9orf43	0.139056	-0.105973	-0.69802
C9orf50	0.114675	-0.169903	-0.730759
C9orf57	-0.22112	-0.915183	-0.378383
C9orf64	-0.00832814	0.054297	-0.00350561
C9orf72	0.0162078	-0.0734333	-0.0257659
C9orf78	-0.0623168	-0.0316714	0.000160657
C9orf85	-0.125983	-0.214632	-0.0463192
CA1	-0.819825	-0.949426	0.289382
CA10	0.128651	0.0673957	-0.0981331
CA11	0.0878877	0.0552625	-0.16008
CA12	-0.0383894	-0.131925	0.214064
CA13	1.06053	3.66276	1.90148
CA14	0.295803	-0.0808869	-0.767009
CA2	0.0573839	0.0684489	-0.0363162
CA3	-0.691962	-1.68503	-1.49689
CA4	-0.0297733	0.629829	1.09002
CA5B	-0.0627861	-0.350836	-0.0855584
CA6	0.0776481	-0.0554171	-0.480453
CA7	-0.124297	-0.261028	-0.32605
CA8	0.22704	-0.148384	-0.480778
CA9	-0.645602	-0.721621	0.654559
CAAP1	-0.0518329	-0.0402481	0.0722773
CAB39	-0.0489088	-0.0286526	0.00411512
CAB39L	-0.027941	-0.0168067	-0.0605803
CABCOCO1	-0.120531	-0.757194	-1.0114
CABIN1	-0.0101278	0.0626479	0.0559562
CABLES1	0.0752501	0.140782	0.0655155
CABLES2	0.0145016	0.0235802	-0.0182511
CABP1	0.115561	-0.190262	-0.309615
CABP2	-0.933424	-0.933424	0.968792
CABP4	-1.13194	1.17103	-0.396055
CABP7	-0.0262529	0.0613831	0.0256558
CABYR	-1.82535	-0.266169	1.42574
CACHD1	-0.00713781	0.00922633	0.00945783
CACNA1A	-0.0243953	-0.0381458	-0.128413
CACNA1B	-0.0161956	-0.0202549	0.00302748
CACNA1C	-0.0504858	-0.144621	0.00745564
CACNA1D	-0.0534488	0.00942658	0.0856426
CACNA1E	0.189405	0.106612	-0.0200007
CACNA1F	-0.742335	-1.52057	-0.239531
CACNA1G	-0.0211517	-0.154994	-0.138765
CACNA1H	-0.0287413	-0.227726	-0.138556
CACNA1I	0.0911908	0.0477463	0.0596474
CACNA1S	0.418907	0.727729	-0.356394
CACNA2D1	0.157468	0.0484391	0.00337591
CACNA2D2	0.0388237	-0.12451	-0.209688
CACNA2D3	0.0403309	0.132912	0.0337704
CACNA2D4	-1.12843	-1.09804	0.0499394
CACNB1	0.0508127	-0.0853447	-0.113771
CACNB2	0.0391533	0.167678	0.0869076
CACNB3	0.0545348	-0.0419891	-0.175722
CACNB4	0.210412	0.201003	0.0280217
CACNG1	0.215238	0.201181	-0.352009
CACNG2	0.0190676	0.013356	-0.153028
CACNG3	0.0798699	-0.13502	-0.377322
CACNG4	0.0292147	-0.164695	-0.258125
CACNG5	0.136159	0.251057	-0.186869
CACNG6	-0.273993	-0.32236	-0.0143184
CACNG7	0.0262423	0.047524	-0.0686373
CACNG8	-0.0396952	-0.077068	-0.0867825
CACTIN	-0.000988078	-0.0614916	-0.069372
CACUL1	0.0155484	0.109735	0.12211
CACYBP	-0.0141856	-0.0400473	0.0915461
CAD	-0.0288513	-0.113532	-0.109843
CADM1	0.0145497	-0.225581	0.030538
CADM2	-0.0187126	0.044704	-0.093099
CADM3	0.0479714	0.0480611	-0.084744
CADM4	0.0178889	-0.0767441	-0.1996
CADPS	-0.0231251	-0.00805008	-0.0197879
CADPS2	0.117714	0.0421422	-0.00499488
CAGE1	-0.325599	0.474992	0.585383
CALB1	0.0729063	0.120246	0.142979
CALB2	-0.0433877	0.0755693	0.107493
CALCA	-0.427187	0.572411	0.846008
CALCB	0.218616	2.24516	2.23959
CALCOCO1	0.000308835	0.111122	0.0541385
CALCR	-0.318991	-0.519844	0.562891
CALCRL	0.0338738	0.0667774	0.206348
CALD1	0.0654854	-0.288082	-0.268234
CALHM1	-1.71324	-3.2878	-0.596499
CALHM2	0.0542548	-0.0552594	-0.231958
CALHM3	-0.877112	-1.25108	-1.88461
CALHM5	0.565267	-2.71413	-1.24592
CALHM6	-0.0378286	6.74619	6.83964
CALM1	0.0141788	0.0542459	0.0564581
CALM2	0.0320696	-0.00957251	-0.104671
CALM3	0.0612863	0.0274712	-0.0716379
CALML3	-1.68068	-0.0791105	4.84476
CALML4	-0.291849	-0.32458	0.249301
CALN1	0.346884	0.177253	-0.190314
CALR	0.00304212	0.0640131	0.139742
CALR3	0.138552	0.0508729	-0.0254574
CALU	0.0313013	0.0494057	0.0654226
CALY	0.032935	-0.0740321	-0.0608342
CAMK1	0.0221536	-0.163382	-0.123352
CAMK1D	0.0697755	0.0929799	-0.0312036
CAMK1G	0.00433604	-0.268147	-0.156034
CAMK2A	0.0938437	0.119088	-0.0521571
CAMK2B	0.0330789	0.0149099	-0.0889115
CAMK2D	0.190363	0.334058	0.129447
CAMK2G	0.0162835	-0.184875	-0.332466
CAMK2N1	0.0473606	-0.041183	-0.185099
CAMK4	0.10144	0.050818	-0.19529
CAMKK1	-0.021958	-0.138339	-0.102063
CAMKK2	0.0428549	-0.104358	-0.177536
CAMKMT	0.0299856	0.112156	0.0306752
CAMKV	0.049212	0.0346428	-0.0664292
CAMLG	-0.0282102	0.0713012	0.0666097
CAMP	-0.255123	5.81097	5.92526
CAMSAP1	0.0499405	-0.0737241	-0.0879493
CAMSAP2	0.00595803	0.0497375	0.0888869
CAMSAP3	-0.0810417	-0.131593	-0.0938432
CAMTA1	-0.0389029	0.0896191	0.138329
CAMTA2	0.040524	0.057383	-0.0333956
CAND1	0.0376136	-0.00947282	-0.0196221
CAND2	-0.0937496	-0.323177	-0.194947
CANT1	0.0714452	0.0416228	-0.0741475
CANX	-0.00743695	0.0269589	0.1109
CAP1	0.012695	0.183585	0.147747
CAP2	0.0804643	-0.018068	-0.204312
CAPG	0.0890615	1.82239	1.84855
CAPN1	-0.229309	0.134525	0.356526
CAPN10	0.0658832	-0.0259859	-0.129775
CAPN11	0.947461	0.0210235	-0.939556
CAPN12	0.256378	0.549958	0.179557
CAPN13	0.569947	-1.71508	-0.162839
CAPN15	-0.0124606	-0.118258	-0.069664
CAPN2	-0.0298465	0.336088	0.35403
CAPN3	-0.726412	-0.812222	-0.900301
CAPN5	0.00434126	-0.129533	-0.135771
CAPN6	-0.165044	0.187776	0.494118
CAPN7	-0.0490337	-0.0800948	0.0195335
CAPN8	0.788182	-0.452377	-0.724548
CAPN9	-0.791755	-0.703539	-1.88709
CAPNS1	0.0046783	0.061415	0.0462184
CAPRIN1	-0.0192116	0.124354	0.120751
CAPRIN2	-0.128328	-0.227474	0.028802
CAPS2	-0.459692	0.744448	-0.00223901
CAPSL	-0.439735	-0.234655	0.296065
CAPZA1	-0.0389713	0.23138	0.317559
CAPZA2	0.0106336	0.107915	0.0781393
CAPZB	0.039225	0.0447616	-0.046672
CARD10	-0.08227	-0.552769	-0.0584234
CARD11	-0.154295	2.02474	2.14967
CARD14	-0.183186	1.60243	1.51531
CARD19	-0.0753165	0.328094	0.726836
CARD6	0.00417298	-0.0193142	-0.0334498
CARD9	0.0878014	0.0775603	-0.946961
CARF	0.0483463	-0.117719	-0.131842
CARHSP1	0.0209038	0.993971	1.03487
CARM1	-0.00875355	-0.038869	-0.0218074
CARMIL1	0.0252703	-0.147174	-0.178246
CARMIL2	0.0310476	-0.116732	-0.215329
CARMIL3	0.0379295	-0.00797645	-0.101557
CARMN	-0.0014492	-0.81748	-0.870723
CARNMT1	-0.102624	-0.407246	-0.0204708
CARNS1	-0.251441	-0.236462	-0.0498144
CARS1	0.0360702	0.0310647	-0.0323631
CARS2	-0.00279538	-0.10968	-0.0643821
CARTPT	-0.104853	-0.28893	-0.381758
CASC3	0.0742358	0.0917445	0.0800651
CASD1	-0.0022056	0.0370264	-0.0165834
CASK	0.0552498	-0.0742029	-0.120518
CASKIN1	0.0224456	-0.141858	-0.185285
CASKIN2	-0.0633578	-0.593094	-0.471245
CASP1	0.195663	3.14896	2.99606
CASP12	1.08571	4.38569	3.71942
CASP14	1.89701	0	-1.89701
CASP2	2.68294	2.38261	0.258025
CASP3	-0.0638929	0.0516731	0.124726
CASP4	0.222146	3.11279	2.76865
CASP6	-0.135692	0.0604644	-0.0323948
CASP7	0.0174493	1.62777	1.46495
CASP8	0.236147	2.24106	1.96008
CASP8AP2	0.0620402	0.186986	0.187014
CASP9	0.123268	0.0715997	-0.132245
CASQ1	-0.263798	-1.70694	-0.563451
CASQ2	-0.56282	-2.12005	-1.65065
CASR	0.166831	-0.0218365	-0.422484
CASS4	-0.555883	-0.0337992	0.471398
CAST	-0.0449204	0.130136	0.400295
CASTOR1	0.112662	-0.487573	-0.651125
CASTOR2	0.00564201	0.135185	0.178408
CASZ1	-0.193328	0.356245	0.438452
CAT	-0.130283	-0.275628	-0.020622
CATIP	-0.135441	-0.758509	0.167093
CATSPER1	-1.84997	-1.84997	0
CATSPER2	0.00695411	0.150188	0.0367463
CATSPER3	-0.791755	-1.60223	0.250403
CATSPER4	0.866687	1.73608	1.61239
CATSPERB	1.51701	0.58561	0.0334702
CATSPERD	-1.04672	-0.862469	0.364849
CATSPERE	0.0677732	0.220978	-0.0922941
CATSPERG	-0.179983	-0.34464	0.236716
CAV1	-0.0407001	-0.0771623	-0.0742441
CAV2	-0.0161087	0.615592	0.658889
CAV3	-1.10315	0.666686	1.33958
CAVIN1	-0.0496429	0.439041	0.303881
CAVIN2	0.0754363	-1.02845	-1.09283
CAVIN3	0.0377358	0.215217	0.330713
CAVIN4	-0.0330589	-0.654717	-0.629896
CBARP	0.0669523	-0.0557202	-0.162538
CBFA2T2	0.00941893	-0.108944	-0.120206
[truncated: 14,228 more rows]
