# Supplementary material for: Neonatal overfeeding attenuates microgliosis and hippocampal damage in an infant rat model of pneumococcal meningitis
Source: Front Immunol. 2024 Oct 14;15:1429157. doi: 10.3389/fimmu.2024.1429157 (PMC11513286; doi:10.3389/fimmu.2024.1429157)
Supplement: Supplementary file 2 [file Table2.xlsx]

## Sheet: Planilha2
Supplementary material 2: Enriched canonical pathways (REACTOME)
		SO vs. SN		IN vs. SN		IO vs. SO			SN = Sham-infected normal-fed
Name	Size	NES	FDR q-val	NES	FDR q-val	NES	FDR q-val		SO = Sham-infected overfed
REACTOME_INTERFERON_SIGNALING	226	-0.857215	1	1.96529	0	1.83614	0		IN = Infected normal-fed
REACTOME_SIGNALING_BY_INTERLEUKINS	422	0.960305	1	1.93715	0	1.85787	0		IO = Infected overfed
REACTOME_INTERFERON_ALPHA_BETA_SIGNALING	58	-1.01908	1	1.92951	0	1.85281	0
REACTOME_INTERFERON_GAMMA_SIGNALING	81	-1.13144	1	1.92461	0	1.89598	0
REACTOME_INTERLEUKIN_10_SIGNALING	43	-0.871167	1	1.90942	0	1.89784	0
REACTOME_NEUTROPHIL_DEGRANULATION	435	-0.867305	1	1.90146	0	1.822	0
REACTOME_INTERLEUKIN_4_AND_INTERLEUKIN_13_SIGNALING	100	-0.811831	1	1.8989	0	1.87625	0
REACTOME_ANTIGEN_PROCESSING_CROSS_PRESENTATION	96	-0.941005	1	1.87702	0	1.84103	0
REACTOME_TOLL_LIKE_RECEPTOR_CASCADES	158	0.734065	1	1.84124	0	1.79241	0
REACTOME_IMMUNOREGULATORY_INTERACTIONS_BETWEEN_A_LYMPHOID_AND_A_NON_LYMPHOID_CELL	91	1.08651	1	1.8119	0	1.77267	0
REACTOME_CHEMOKINE_RECEPTORS_BIND_CHEMOKINES	49	1.10379	1	1.80716	0	1.72485	0.000446535
REACTOME_INTERLEUKIN_1_FAMILY_SIGNALING	138	0.794889	1	1.80358	0	1.72789	0.000368597
REACTOME_COSTIMULATION_BY_THE_CD28_FAMILY	62	0.844162	1	1.79942	0	1.8189	0
REACTOME_INTERLEUKIN_1_SIGNALING	108	0.598894	1	1.79873	0	1.73376	0.000168641
REACTOME_TOLL_LIKE_RECEPTOR_TLR1_TLR2_CASCADE	110	-0.650263	1	1.79561	0	1.76912	0
REACTOME_DDX58_IFIH1_MEDIATED_INDUCTION_OF_INTERFERON_ALPHA_BETA	64	0.964598	1	1.77683	0	1.63474	0.00781953
REACTOME_INTERLEUKIN_12_FAMILY_SIGNALING	55	0.853121	1	1.77167	0	1.73903	0.000119707
REACTOME_NEGATIVE_REGULATORS_OF_DDX58_IFIH1_SIGNALING	31	0.753352	1	1.76598	0	1.70316	0.00124161
REACTOME_SARS_COV_2_ACTIVATES_MODULATES_INNATE_AND_ADAPTIVE_IMMUNE_RESPONSES	106	-1.21306	1	1.75	0.000104682	1.75701	0
REACTOME_ISG15_ANTIVIRAL_MECHANISM	66	-0.866447	1	1.74171	0.000196692	1.68163	0.00254796
REACTOME_DISEASES_OF_IMMUNE_SYSTEM	30	0.989907	1	1.74071	0.000187326	1.76351	0
REACTOME_TCR_SIGNALING	108	-0.779815	1	1.6873	0.00375878	1.71636	0.000849774
REACTOME_MYD88_INDEPENDENT_TLR4_CASCADE	104	0.649929	1	1.6853	0.0038551	1.65882	0.00517053
REACTOME_SARS_COV_1_ACTIVATES_MODULATES_INNATE_IMMUNE_RESPONSES	40	0.648457	1	1.68201	0.00398392	1.64449	0.00679618
REACTOME_ANTIVIRAL_MECHANISM_BY_IFN_STIMULATED_GENES	133	-0.831656	1	1.67124	0.00562147	1.51379	0.0703623
REACTOME_REGULATED_NECROSIS	56	1.13767	1	1.67017	0.00559669	1.67137	0.00355935
REACTOME_PURINERGIC_SIGNALING_IN_LEISHMANIASIS_INFECTION	25	0.915162	1	1.66447	0.00649999	1.63905	0.00739369
REACTOME_INTERLEUKIN_12_SIGNALING	45	-0.781711	1	1.65717	0.00751207	1.63961	0.00745245
REACTOME_PROGRAMMED_CELL_DEATH	197	1.09745	1	1.65615	0.00749176	1.60107	0.0165497
REACTOME_C_TYPE_LECTIN_RECEPTORS_CLRS	122	-0.992269	1	1.65442	0.00757272	1.69856	0.00140776
REACTOME_GENE_AND_PROTEIN_EXPRESSION_BY_JAK_STAT_SIGNALING_AFTER_INTERLEUKIN_12_STIMULATION	36	-0.665047	1	1.65407	0.00739309	1.64021	0.00751591
REACTOME_TOLL_LIKE_RECEPTOR_9_TLR9_CASCADE	102	-0.466133	1	1.65176	0.00750582	1.64895	0.00632175
REACTOME_PD_1_SIGNALING	16	0.879386	1	1.65036	0.00758064	1.69365	0.00175917
REACTOME_SARS_COV_2_HOST_INTERACTIONS	179	-0.947324	1	1.64301	0.00903119	1.65446	0.00579945
REACTOME_NUCLEOTIDE_BINDING_DOMAIN_LEUCINE_RICH_REPEAT_CONTAINING_RECEPTOR_NLR_SIGNALING_PATHWAYS	55	0.951998	1	1.64201	0.00917502	1.63389	0.00780265
REACTOME_INACTIVATION_OF_CSF3_G_CSF_SIGNALING	25	1.13234	1	1.64169	0.00900255	1.63563	0.00788731
REACTOME_INTERLEUKIN_6_FAMILY_SIGNALING	23	-1.29751	1	1.63532	0.0101884	1.59285	0.0198944
REACTOME_REGULATION_OF_TLR_BY_ENDOGENOUS_LIGAND	20	0.750863	1	1.63452	0.0100773	1.67175	0.00362796
REACTOME_IRAK4_DEFICIENCY_TLR2_4	18	0.806186	1	1.63113	0.0108175	1.70131	0.0013491
REACTOME_SARS_COV_1_INFECTION	135	0.72905	1	1.63059	0.0107733	1.50844	0.0725147
REACTOME_SIGNALING_BY_VEGF	104	0.60661	1	1.63041	0.0106067	1.59827	0.0174034
REACTOME_SIGNALING_BY_CSF3_G_CSF	29	1.10331	1	1.62904	0.0107563	1.61734	0.0117966
REACTOME_TNFR2_NON_CANONICAL_NF_KB_PATHWAY	95	1.09277	1	1.61599	0.0153975	1.57281	0.0304483
REACTOME_GENERATION_OF_SECOND_MESSENGER_MOLECULES	27	-0.773386	1	1.61503	0.015298	1.70731	0.00103304
REACTOME_INTERLEUKIN_20_FAMILY_SIGNALING	19	-1.18627	1	1.61036	0.0170607	1.56931	0.0322815
REACTOME_ACTIVATION_OF_MATRIX_METALLOPROTEINASES	25	0.870726	1	1.60681	0.018142	1.52148	0.0638837
REACTOME_FCGR3A_MEDIATED_IL10_SYNTHESIS	37	-0.452826	1	1.60384	0.0191981	1.65329	0.00587218
REACTOME_REGULATION_OF_RUNX3_EXPRESSION_AND_ACTIVITY	52	-1.11758	1	1.6001	0.0206731	1.48369	0.0877881
REACTOME_INTERLEUKIN_3_INTERLEUKIN_5_AND_GM_CSF_SIGNALING	44	1.17041	1	1.59976	0.0204137	1.53697	0.0527317
REACTOME_OVARIAN_TUMOR_DOMAIN_PROTEASES	37	0.476763	1	1.59779	0.0210806	1.56487	0.0343136
REACTOME_CLEC7A_DECTIN_1_SIGNALING	95	-0.878669	1	1.59109	0.0243306	1.57718	0.0281346
REACTOME_PEPTIDE_LIGAND_BINDING_RECEPTORS	171	1.25132	1	1.58574	0.0270032	1.46782	0.100615
REACTOME_PYROPTOSIS	25	0.823262	1	1.5841	0.0271896	1.60125	0.0167722
REACTOME_SARS_COV_1_HOST_INTERACTIONS	93	-0.646029	1	1.58184	0.0280016	1.55986	0.0369177
REACTOME_LEISHMANIA_INFECTION	157	-1.09877	1	1.57932	0.0289782	1.61394	0.0125343
REACTOME_DETOXIFICATION_OF_REACTIVE_OXYGEN_SPECIES	35	1.16533	1	1.57738	0.0296393	1.55437	0.0390455
REACTOME_MATURATION_OF_SARS_COV_2_NUCLEOPROTEIN	15	0.698962	1	1.57628	0.0299755	1.53216	0.0561799
REACTOME_REGULATION_OF_IFNA_IFNB_SIGNALING	15	1.05095	1	1.57425	0.0310889	1.52743	0.0598756
REACTOME_PARASITE_INFECTION	58	0.418696	1	1.56696	0.0353815	1.53991	0.0511532
REACTOME_SARS_COV_1_TARGETS_HOST_INTRACELLULAR_SIGNALLING_AND_REGULATORY_PATHWAYS	15	1.23799	1	1.56385	0.0373459	1.52334	0.0625683
REACTOME_AUF1_HNRNP_D0_BINDS_AND_DESTABILIZES_MRNA	51	-0.628656	1	1.56025	0.0396942	1.52016	0.0646265
REACTOME_ROS_AND_RNS_PRODUCTION_IN_PHAGOCYTES	32	0.811846	1	1.55317	0.0452909	1.6312	0.00825192
REACTOME_RIPK1_MEDIATED_REGULATED_NECROSIS	31	1.12547	1	1.55298	0.0448088	1.52501	0.0616949
REACTOME_INFLAMMASOMES	20	0.785882	1	1.54857	0.0484397	1.55654	0.0377158
REACTOME_THE_NLRP3_INFLAMMASOME	16	1.21577	1	1.54614	0.0504411	1.52938	0.0585342
REACTOME_RIP_MEDIATED_NFKB_ACTIVATION_VIA_ZBP1	16	-0.739369	1	1.54544	0.0501608	1.50682	0.0727528
REACTOME_SENESCENCE_ASSOCIATED_SECRETORY_PHENOTYPE_SASP	60	-1.30305	1	1.54407	0.0508296	1.47965	0.0896604
REACTOME_DECTIN_1_MEDIATED_NONCANONICAL_NF_KB_SIGNALING	58	-0.797024	1	1.54354	0.0505681	1.37218	0.224986
REACTOME_SIGNALING_BY_BRAF_AND_RAF1_FUSIONS	63	1.11534	1	1.54352	0.049878	1.35971	0.245425
REACTOME_TRAF6_MEDIATED_IRF7_ACTIVATION	17	1.16111	1	1.54089	0.0516835	1.45011	0.121034
REACTOME_SARS_COV_2_INFECTION	270	-0.62804	1	1.5399	0.0520108	1.4946	0.0827936
REACTOME_PERK_REGULATES_GENE_EXPRESSION	30	1.16545	1	1.53965	0.0514688	1.51098	0.0730599
REACTOME_TRANSCRIPTIONAL_REGULATION_BY_RUNX1	179	0.836434	1	1.5337	0.0568095	1.48778	0.0882458
REACTOME_SARS_COV_INFECTIONS	381	-0.867507	1	1.53172	0.0585763	1.48603	0.0859705
REACTOME_MAP2K_AND_MAPK_ACTIVATION	38	0.66324	1	1.53037	0.0589671	1.50115	0.077457
REACTOME_RHO_GTPASES_ACTIVATE_NADPH_OXIDASES	23	-0.620769	1	1.52955	0.0592555	1.56886	0.0320317
REACTOME_CELLULAR_RESPONSE_TO_CHEMICAL_STRESS	193	0.813455	1	1.52445	0.0641342	1.47218	0.0958687
REACTOME_INTERLEUKIN_17_SIGNALING	70	-0.766764	1	1.52387	0.0639779	1.48673	0.0858985
REACTOME_TRANSCRIPTIONAL_REGULATION_BY_VENTX	38	-1.55102	1	1.5229	0.0642411	1.46094	0.106739
REACTOME_SURFACTANT_METABOLISM	25	1.4811	1	1.52055	0.0665933	1.39537	0.190601
REACTOME_ANTIGEN_PRESENTATION_FOLDING_ASSEMBLY_AND_PEPTIDE_LOADING_OF_CLASS_I_MHC	25	-1.44363	1	1.52023	0.0661775	1.49715	0.0801559
REACTOME_RAB_GERANYLGERANYLATION	62	1.55127	1	1.52015	0.0655285	1.26165	0.446454
REACTOME_ATF4_ACTIVATES_GENES_IN_RESPONSE_TO_ENDOPLASMIC_RETICULUM_STRESS	25	1.19087	1	1.51339	0.0726598	1.50018	0.0779522
REACTOME_RESPONSE_TO_ELEVATED_PLATELET_CYTOSOLIC_CA2	127	-0.789211	1	1.50903	0.0780088	1.53477	0.0540881
REACTOME_SIGNALING_BY_MODERATE_KINASE_ACTIVITY_BRAF_MUTANTS	43	0.740907	1	1.50665	0.0803501	1.45208	0.118638
REACTOME_INTEGRIN_CELL_SURFACE_INTERACTIONS	82	1.11746	1	1.50648	0.0796863	1.35885	0.246005
REACTOME_RESPONSE_OF_MTB_TO_PHAGOCYTOSIS	21	-0.846772	1	1.50573	0.0797898	1.51525	0.0691658
REACTOME_INITIAL_TRIGGERING_OF_COMPLEMENT	18	-0.913974	1	1.50431	0.0806309	1.54942	0.0425782
REACTOME_NEGATIVE_REGULATION_OF_NOTCH4_SIGNALING	51	0.911036	1	1.50247	0.0823254	1.15179	0.695419
REACTOME_SIGNALING_BY_THE_B_CELL_RECEPTOR_BCR	104	-1.12519	1	1.49906	0.0864595	1.49325	0.0832818
REACTOME_IL_6_TYPE_CYTOKINE_RECEPTOR_LIGAND_INTERACTIONS	16	-0.740295	1	1.49677	0.0885179	1.41162	0.172155
REACTOME_CELLULAR_SENESCENCE	144	-0.93392	1	1.49601	0.0886311	1.40601	0.180304
REACTOME_G_ALPHA_I_SIGNALLING_EVENTS	261	1.13058	1	1.49578	0.0879578	1.39795	0.190325
REACTOME_CYTOSOLIC_SENSORS_OF_PATHOGEN_ASSOCIATED_DNA	61	-0.950258	1	1.49573	0.0871283	1.48155	0.0889677
REACTOME_INTERLEUKIN_RECEPTOR_SHC_SIGNALING	23	1.34335	1	1.49472	0.0876206	1.48073	0.0891784
REACTOME_IKK_COMPLEX_RECRUITMENT_MEDIATED_BY_RIP1	22	1.05715	1	1.49434	0.0872383	1.4882	0.0885814
REACTOME_CLASS_I_MHC_MEDIATED_ANTIGEN_PROCESSING_PRESENTATION	362	-0.905652	1	1.49358	0.0873577	1.5379	0.052428
REACTOME_TAK1_DEPENDENT_IKK_AND_NF_KAPPA_B_ACTIVATION	42	-0.80303	1	1.49309	0.087067	1.57939	0.0271806
REACTOME_DAP12_INTERACTIONS	33	1.01575	1	1.49146	0.0885652	1.47854	0.0903959
REACTOME_FCGAMMA_RECEPTOR_FCGR_DEPENDENT_PHAGOCYTOSIS	85	-0.347515	1	1.48803	0.0925246	1.48539	0.0861246
REACTOME_NOD1_2_SIGNALING_PATHWAY	36	0.919174	1	1.48648	0.0936846	1.48341	0.0872973
REACTOME_CELL_SURFACE_INTERACTIONS_AT_THE_VASCULAR_WALL	112	-1.0386	1	1.4835	0.09725	1.50995	0.0725153
REACTOME_NUCLEAR_EVENTS_MEDIATED_BY_NFE2L2	90	0.844587	1	1.48258	0.0976225	1.31228	0.322768
REACTOME_APOPTOSIS	167	1.09295	1	1.48005	0.10045	1.45387	0.116642
REACTOME_TRANSCRIPTIONAL_REGULATION_BY_RUNX3	91	-0.891183	1	1.47913	0.100907	1.4874	0.0879097
REACTOME_OTHER_INTERLEUKIN_SIGNALING	21	0.735394	1	1.46547	0.122154	1.55802	0.0372423
REACTOME_TNFR1_INDUCED_PROAPOPTOTIC_SIGNALING	24	0.947485	1	1.46533	0.121294	1.44589	0.124018
REACTOME_TNF_RECEPTOR_SUPERFAMILY_TNFSF_MEMBERS_MEDIATING_NON_CANONICAL_NF_KB_PATHWAY	16	-0.74457	1	1.46333	0.124038	1.46177	0.10634
REACTOME_KEAP1_NFE2L2_PATHWAY	116	0.690849	1	1.46189	0.125308	1.31793	0.310536
REACTOME_GROWTH_HORMONE_RECEPTOR_SIGNALING	21	-1.19679	1	1.45953	0.128768	1.51035	0.0728612
REACTOME_DECTIN_2_FAMILY	16	-1.00533	1	1.4588	0.128802	1.48691	0.087619
REACTOME_SIGNALING_BY_ALK_IN_CANCER	54	0.786473	1	1.45767	0.129603	1.19665	0.585084
REACTOME_INTERLEUKIN_2_FAMILY_SIGNALING	39	0.99326	1	1.45707	0.129446	1.39494	0.190297
REACTOME_REGULATION_OF_NF_KAPPA_B_SIGNALING	18	0.659706	1	1.45579	0.130576	1.38008	0.216141
REACTOME_TRAF6_MEDIATED_NF_KB_ACTIVATION	21	-0.473458	1	1.45573	0.129545	1.39772	0.188202
REACTOME_CLASS_A_1_RHODOPSIN_LIKE_RECEPTORS	284	1.27843	1	1.45051	0.137861	1.3477	0.264586
REACTOME_THE_ROLE_OF_GTSE1_IN_G2_M_PROGRESSION_AFTER_G2_CHECKPOINT	68	0.708075	1	1.44937	0.138918	1.16888	0.65936
REACTOME_SIGNALING_BY_SCF_KIT	42	0.411651	1	1.44741	0.141513	1.40873	0.175561
REACTOME_MAPK_FAMILY_SIGNALING_CASCADES	308	-0.92066	1	1.44578	0.143476	1.44712	0.123098
REACTOME_REGULATION_OF_RAS_BY_GAPS	62	0.782804	1	1.43994	0.15377	1.12778	0.733093
REACTOME_FORMATION_OF_SENESCENCE_ASSOCIATED_HETEROCHROMATIN_FOCI_SAHF	17	1.23196	1	1.43843	0.155564	1.29324	0.373576
REACTOME_PROCESSING_OF_SMDT1	16	0.457594	1	1.43835	0.154436	1.3773	0.218462
REACTOME_HEME_SIGNALING	46	-0.733093	1	1.43738	0.155298	1.44135	0.127909
REACTOME_DOWNSTREAM_SIGNALING_EVENTS_OF_B_CELL_RECEPTOR_BCR	75	-0.388613	1	1.4373	0.154198	1.32677	0.295933
REACTOME_GRB2_SOS_PROVIDES_LINKAGE_TO_MAPK_SIGNALING_FOR_INTEGRINS	15	0.831673	1	1.43671	0.154152	1.44167	0.128325
REACTOME_NUCLEAR_EVENTS_STIMULATED_BY_ALK_SIGNALING_IN_CANCER	18	1.0468	1	1.43503	0.15633	1.20188	0.5753
REACTOME_P130CAS_LINKAGE_TO_MAPK_SIGNALING_FOR_INTEGRINS	15	0.833786	1	1.43476	0.15554	1.44303	0.126822
REACTOME_METABOLISM_OF_ANGIOTENSINOGEN_TO_ANGIOTENSINS	17	0.924419	1	1.43356	0.156799	1.28203	0.396926
REACTOME_GRB2_EVENTS_IN_ERBB2_SIGNALING	15	-0.800972	1	1.42692	0.168593	1.44733	0.123732
REACTOME_MHC_CLASS_II_ANTIGEN_PRESENTATION	109	1.00166	1	1.42529	0.170648	1.33508	0.28408
REACTOME_INTERLEUKIN_37_SIGNALING	19	-0.954877	1	1.42408	0.171883	1.46367	0.104269
REACTOME_DEGRADATION_OF_DVL	53	0.936829	1	1.42353	0.171722	1.13487	0.726432
REACTOME_TRANSCRIPTIONAL_REGULATION_OF_WHITE_ADIPOCYTE_DIFFERENTIATION	80	1.15668	1	1.42329	0.170897	1.25101	0.467499
REACTOME_ACYL_CHAIN_REMODELLING_OF_PS	22	-0.981915	1	1.42323	0.169726	1.38224	0.213859
REACTOME_ACYL_CHAIN_REMODELLING_OF_PI	17	-1.14473	1	1.42291	0.169179	1.39645	0.189544
REACTOME_TRANSCRIPTIONAL_REGULATION_OF_GRANULOPOIESIS	41	-0.791593	1	1.42178	0.170253	1.37887	0.216134
REACTOME_TICAM1_RIP1_MEDIATED_IKK_COMPLEX_RECRUITMENT	18	1.06949	1	1.42165	0.169141	1.36952	0.22845
REACTOME_INTEGRIN_SIGNALING	27	0.769633	1	1.42115	0.168805	1.44871	0.122494
REACTOME_GLUCAGON_TYPE_LIGAND_RECEPTORS	31	0.783256	1	1.41998	0.169875	0.77236	1
REACTOME_GPCR_LIGAND_BINDING	387	1.31099	1	1.41981	0.169041	1.25245	0.466766
REACTOME_ACTIVATION_OF_IRF3_IRF7_MEDIATED_BY_TBK1_IKBKE	16	0.976592	1	1.4174	0.172771	1.37706	0.217646
REACTOME_ONCOGENIC_MAPK_SIGNALING	80	0.989454	1	1.41692	0.172565	1.29662	0.366399
REACTOME_CROSS_PRESENTATION_OF_SOLUBLE_EXOGENOUS_ANTIGENS_ENDOSOMES	44	-0.466086	1	1.41621	0.172756	1.28388	0.393187
REACTOME_SHC1_EVENTS_IN_ERBB2_SIGNALING	21	-0.756414	1	1.41323	0.177593	1.50798	0.0722553
REACTOME_TNF_SIGNALING	56	-0.761806	1	1.41073	0.181601	1.51573	0.0693695
REACTOME_STABILIZATION_OF_P53	52	-0.764549	1	1.4088	0.18438	1.35088	0.258975
REACTOME_TRANSLATION_OF_SARS_COV_1_STRUCTURAL_PROTEINS	29	0.987002	1	1.40866	0.18339	1.34856	0.263799
REACTOME_VEGFR2_MEDIATED_VASCULAR_PERMEABILITY	27	0.538088	1	1.4083	0.182932	1.28831	0.385057
REACTOME_REGULATION_OF_MRNA_STABILITY_BY_PROTEINS_THAT_BIND_AU_RICH_ELEMENTS	83	-0.559913	1	1.40699	0.184354	1.36267	0.240837
REACTOME_CASPASE_ACTIVATION_VIA_EXTRINSIC_APOPTOTIC_SIGNALLING_PATHWAY	24	1.04278	1	1.40448	0.188469	1.55985	0.0362507
REACTOME_CARGO_CONCENTRATION_IN_THE_ER	33	-1.24801	1	1.40335	0.18949	1.39207	0.195459
REACTOME_SYNTHESIS_OF_PA	37	-1.03122	1	1.39407	0.209009	1.42596	0.150751
REACTOME_PKR_MEDIATED_SIGNALING	64	0.893677	1	1.39381	0.208263	1.12781	0.735445
REACTOME_TRANSCRIPTIONAL_REGULATION_OF_PLURIPOTENT_STEM_CELLS	28	0.94592	1	1.39345	0.207625	1.33237	0.286819
REACTOME_INFECTION_WITH_MYCOBACTERIUM_TUBERCULOSIS	25	-0.741099	1	1.39124	0.211382	1.36608	0.234085
REACTOME_COMPLEMENT_CASCADE	44	-1.12721	1	1.39023	0.212419	1.5635	0.0344126
REACTOME_ERBB2_REGULATES_CELL_MOTILITY	15	-0.818185	1	1.38839	0.215222	1.44304	0.127861
REACTOME_EXTRA_NUCLEAR_ESTROGEN_SIGNALING	70	-0.687693	1	1.38786	0.21504	1.43141	0.14182
REACTOME_ZBP1_DAI_MEDIATED_INDUCTION_OF_TYPE_I_IFNS	20	-1.28399	1	1.38666	0.216488	1.50549	0.0736756
REACTOME_BMAL1_CLOCK_NPAS2_ACTIVATES_CIRCADIAN_GENE_EXPRESSION	27	0.984698	1	1.38547	0.21776	1.26909	0.428363
REACTOME_SIGNALING_BY_ERBB2_IN_CANCER	25	-0.803453	1	1.38116	0.226439	1.469	0.0996893
REACTOME_PI3K_EVENTS_IN_ERBB2_SIGNALING	16	-0.795543	1	1.37945	0.229399	1.43622	0.136227
REACTOME_DEATH_RECEPTOR_SIGNALING	149	1.02736	1	1.37877	0.229583	1.34218	0.277544
REACTOME_DEUBIQUITINATION	240	-0.752994	1	1.3778	0.230475	1.40506	0.17968
REACTOME_GASTRIN_CREB_SIGNALLING_PATHWAY_VIA_PKC_AND_MAPK	16	1.41049	1	1.37762	0.229585	1.27226	0.420252
REACTOME_PLATELET_ACTIVATION_SIGNALING_AND_AGGREGATION	249	-0.80399	1	1.37343	0.238078	1.40484	0.178863
REACTOME_HOST_INTERACTIONS_OF_HIV_FACTORS	122	-0.780793	1	1.37147	0.241614	1.28432	0.393659
REACTOME_ROLE_OF_PHOSPHOLIPIDS_IN_PHAGOCYTOSIS	25	-0.665825	1	1.37131	0.240496	1.46483	0.103517
REACTOME_SIGNALING_BY_CSF1_M_CSF_IN_MYELOID_CELLS	29	0.474477	1	1.37008	0.242118	1.36974	0.229214
REACTOME_DEFECTIVE_CFTR_CAUSES_CYSTIC_FIBROSIS	57	-0.651616	1	1.36899	0.243216	1.26829	0.429068
REACTOME_CTLA4_INHIBITORY_SIGNALING	21	-0.953228	1	1.36897	0.241846	1.32247	0.302885
REACTOME_DOWNREGULATION_OF_ERBB2_SIGNALING	29	-0.877782	1	1.3688	0.240892	1.4731	0.0963548
REACTOME_METABOLISM_OF_POLYAMINES	55	0.933968	1	1.36644	0.245104	1.33888	0.284796
REACTOME_CD28_CO_STIMULATION	33	0.537685	1	1.36176	0.25546	1.36909	0.228044
REACTOME_TNFS_BIND_THEIR_PHYSIOLOGICAL_RECEPTORS	28	1.02774	1	1.36151	0.254581	1.33533	0.285007
REACTOME_MAP3K8_TPL2_DEPENDENT_MAPK1_3_ACTIVATION	16	0.329418	1	1.35884	0.259909	1.42022	0.158295
REACTOME_SIGNALING_BY_WNT_IN_CANCER	34	1.80746	0.113814	1.35531	0.267274	-1.34054	0.973831
REACTOME_ESR_MEDIATED_SIGNALING	166	0.93364	1	1.35073	0.277982	1.24453	0.477078
REACTOME_ANTIMICROBIAL_PEPTIDES	41	-1.3837	1	1.3482	0.283104	1.47243	0.0963792
REACTOME_NEGATIVE_REGULATION_OF_THE_PI3K_AKT_NETWORK	110	-0.859691	1	1.34803	0.282063	1.42364	0.153987
REACTOME_PLATELET_SENSITIZATION_BY_LDL	17	-0.711803	1	1.34788	0.280946	1.40879	0.176731
REACTOME_ORC1_REMOVAL_FROM_CHROMATIN	67	-0.567125	1	1.34579	0.284965	0.973355	0.993213
REACTOME_SCF_BETA_TRCP_MEDIATED_DEGRADATION_OF_EMI1	51	-0.598843	1	1.3452	0.284869	1.28937	0.383461
REACTOME_REGULATION_OF_RUNX1_EXPRESSION_AND_ACTIVITY	17	-0.428758	1	1.34461	0.284984	1.35482	0.253165
REACTOME_GPVI_MEDIATED_ACTIVATION_CASCADE	33	0.674944	1	1.34442	0.284003	1.3838	0.211704
REACTOME_REGULATION_OF_KIT_SIGNALING	16	-0.590144	1	1.34401	0.283448	1.33295	0.286663
REACTOME_CELLULAR_RESPONSE_TO_HYPOXIA	70	0.913728	1	1.3428	0.285171	1.10789	0.77662
REACTOME_ANTI_INFLAMMATORY_RESPONSE_FAVOURING_LEISHMANIA_PARASITE_INFECTION	74	-1.33748	1	1.34138	0.287457	1.45485	0.116126
REACTOME_SIGNAL_TRANSDUCTION_BY_L1	20	-0.438525	1	1.34101	0.286818	1.42037	0.159195
REACTOME_APOPTOTIC_EXECUTION_PHASE	51	1.28638	1	1.34075	0.286038	1.15714	0.687923
REACTOME_SIGNALING_BY_FLT3_FUSION_PROTEINS	18	0.872189	1	1.33607	0.297127	1.25866	0.452315
REACTOME_RUNX1_REGULATES_TRANSCRIPTION_OF_GENES_INVOLVED_IN_DIFFERENTIATION_OF_HSCS	78	-0.833975	1	1.33513	0.298062	1.35206	0.257287
REACTOME_INTERLEUKIN_7_SIGNALING	22	-0.870937	1	1.33204	0.304691	1.35207	0.258755
REACTOME_FC_EPSILON_RECEPTOR_FCERI_SIGNALING	124	-1.01321	1	1.33195	0.303398	1.50888	0.0728764
REACTOME_DISEASES_OF_SIGNAL_TRANSDUCTION_BY_GROWTH_FACTOR_RECEPTORS_AND_SECOND_MESSENGERS	420	0.973068	1	1.33126	0.303687	1.16141	0.67458
REACTOME_DEGRADATION_OF_GLI1_BY_THE_PROTEASOME	55	0.862649	1	1.33108	0.302617	0.965781	1
REACTOME_DNA_DAMAGE_BYPASS	47	0.714984	1	1.32967	0.3048	0.949617	1
REACTOME_NUCLEAR_SIGNALING_BY_ERBB4	32	-0.75472	1	1.32858	0.306268	1.4665	0.101719
REACTOME_ANTIGEN_ACTIVATES_B_CELL_RECEPTOR_BCR_LEADING_TO_GENERATION_OF_SECOND_MESSENGERS	30	-1.42912	1	1.3276	0.307475	1.48682	0.0867739
REACTOME_EXTRACELLULAR_MATRIX_ORGANIZATION	282	1.20299	1	1.32707	0.307329	1.20542	0.564979
REACTOME_DEGRADATION_OF_AXIN	51	-0.49178	1	1.32486	0.3117	1.26128	0.445636
REACTOME_SIGNALING_BY_ERYTHROPOIETIN	23	0.781168	1	1.32335	0.314241	1.29579	0.367132
REACTOME_SIGNALING_BY_ALK	26	0.552514	1	1.32049	0.320556	1.25544	0.459052
REACTOME_TERMINATION_OF_TRANSLESION_DNA_SYNTHESIS	31	-0.415454	1	1.32013	0.32011	1.13596	0.727353
REACTOME_G1_S_DNA_DAMAGE_CHECKPOINTS	63	-0.789453	1	1.31998	0.319	1.22747	0.515916
REACTOME_SOMITOGENESIS	51	-0.836102	1	1.31984	0.317868	1.09433	0.793096
REACTOME_TNFR1_INDUCED_NF_KAPPA_B_SIGNALING_PATHWAY	32	-0.893744	1	1.31858	0.319858	1.50201	0.0773795
REACTOME_CD28_DEPENDENT_PI3K_AKT_SIGNALING	22	0.457851	1	1.31597	0.325525	1.41323	0.16982
REACTOME_TRANSLESION_SYNTHESIS_BY_Y_FAMILY_DNA_POLYMERASES_BYPASSES_LESIONS_ON_DNA_TEMPLATE	38	-0.439116	1	1.31458	0.327603	1.12784	0.737752
REACTOME_POST_TRANSLATIONAL_MODIFICATION_SYNTHESIS_OF_GPI_ANCHORED_PROTEINS	80	-1.02425	1	1.31396	0.327724	1.39774	0.18946
REACTOME_SIGNALING_BY_FLT3_ITD_AND_TKD_MUTANTS	15	0.65957	1	1.30997	0.337243	1.24582	0.474956
REACTOME_COLLAGEN_DEGRADATION	60	1.23655	1	1.30977	0.336213	1.16605	0.667625
REACTOME_FLT3_SIGNALING_IN_DISEASE	27	0.592801	1	1.30918	0.336265	1.24686	0.477588
REACTOME_ESTROGEN_DEPENDENT_NUCLEAR_EVENTS_DOWNSTREAM_OF_ESR_MEMBRANE_SIGNALING	22	0.715269	1	1.30606	0.343516	1.32119	0.305022
REACTOME_CONSTITUTIVE_SIGNALING_BY_ABERRANT_PI3K_IN_CANCER	76	-0.936153	1	1.30445	0.346379	1.40511	0.180815
REACTOME_SIGNALING_BY_ERBB4	57	0.642146	1	1.29829	0.362167	1.41635	0.164767
REACTOME_INTRINSIC_PATHWAY_FOR_APOPTOSIS	50	0.481481	1	1.29388	0.373364	1.33573	0.286987
REACTOME_DISEASES_OF_PROGRAMMED_CELL_DEATH	56	-0.777101	1	1.29386	0.371692	1.32679	0.297438
REACTOME_RAC2_GTPASE_CYCLE	87	-0.759953	1	1.29345	0.371244	1.3203	0.30579
REACTOME_THE_ROLE_OF_NEF_IN_HIV_1_REPLICATION_AND_DISEASE_PATHOGENESIS	26	-1.34734	1	1.28875	0.383433	1.47619	0.0927075
REACTOME_FOXO_MEDIATED_TRANSCRIPTION	64	0.621458	1	1.28835	0.382867	1.27597	0.412149
REACTOME_SIGNALING_BY_NOTCH	185	0.89047	1	1.28701	0.385257	1.09935	0.790022
REACTOME_FACTORS_INVOLVED_IN_MEGAKARYOCYTE_DEVELOPMENT_AND_PLATELET_PRODUCTION	129	-0.754603	1	1.28567	0.387538	1.19638	0.583862
REACTOME_SIGNALING_BY_EGFR	48	0.550328	1	1.28522	0.387296	1.33792	0.285906
REACTOME_MITOCHONDRIAL_CALCIUM_ION_TRANSPORT	23	-0.398806	1	1.28497	0.386351	1.19088	0.59863
REACTOME_CHAPERONE_MEDIATED_AUTOPHAGY	20	-0.996517	1	1.28341	0.389135	1.33545	0.286174
REACTOME_EGFR_DOWNREGULATION	30	0.594108	1	1.28214	0.391151	1.32823	0.295027
REACTOME_ONCOGENE_INDUCED_SENESCENCE	33	-0.703297	1	1.27859	0.400037	1.22046	0.531613
REACTOME_DEFECTIVE_INTRINSIC_PATHWAY_FOR_APOPTOSIS	24	-0.651971	1	1.27382	0.413151	1.24682	0.475628
REACTOME_SARS_COV_1_MODULATES_HOST_TRANSLATION_MACHINERY	34	0.986323	1	1.27343	0.412517	0.579665	1
REACTOME_CIRCADIAN_CLOCK	68	0.739041	1	1.2722	0.414416	1.20825	0.557424
REACTOME_NEGATIVE_REGULATION_OF_TCF_DEPENDENT_SIGNALING_BY_WNT_LIGAND_ANTAGONISTS	15	1.60464	1	1.26989	0.420003	-1.34663	0.977741
REACTOME_PI3K_AKT_SIGNALING_IN_CANCER	103	-0.871753	1	1.26655	0.428588	1.33492	0.28298
REACTOME_SIGNALING_BY_PDGF	56	-0.528513	1	1.26385	0.435084	1.17354	0.651959
REACTOME_SIGNALING_BY_ERBB2	49	-0.649722	1	1.26154	0.440284	1.33773	0.284844
REACTOME_ASYMMETRIC_LOCALIZATION_OF_PCP_PROTEINS	59	0.635217	1	1.26029	0.44235	1.11418	0.765466
REACTOME_SWITCHING_OF_ORIGINS_TO_A_POST_REPLICATIVE_STATE	87	-0.563027	1	1.2569	0.45148	0.878118	1
REACTOME_UNFOLDED_PROTEIN_RESPONSE_UPR	89	1.15264	1	1.25638	0.451214	1.15152	0.69394
REACTOME_FCERI_MEDIATED_NF_KB_ACTIVATION	77	-1.02791	1	1.25366	0.458288	1.43348	0.140211
REACTOME_TRANSCRIPTIONAL_REGULATION_BY_RUNX2	115	-0.663397	1	1.2536	0.45657	1.2118	0.553358
REACTOME_RESPONSE_OF_EIF2AK4_GCN2_TO_AMINO_ACID_DEFICIENCY	94	0.693417	1	1.25274	0.457485	1.28803	0.384087
REACTOME_UB_SPECIFIC_PROCESSING_PROTEASES	165	-0.88064	1	1.25147	0.459664	1.38131	0.214755
REACTOME_DOWNSTREAM_SIGNAL_TRANSDUCTION	28	0.820808	1	1.24651	0.473398	1.03899	0.888206
REACTOME_G_ALPHA_S_SIGNALLING_EVENTS	140	1.07419	1	1.2446	0.477787	0.776564	1
REACTOME_DOWNREGULATION_OF_SMAD2_3_SMAD4_TRANSCRIPTIONAL_ACTIVITY	30	-0.598035	1	1.24398	0.477924	1.36014	0.245807
REACTOME_TRANSLATION_OF_SARS_COV_2_STRUCTURAL_PROTEINS	55	0.850718	1	1.24383	0.476415	1.19502	0.586281
REACTOME_OXIDATIVE_STRESS_INDUCED_SENESCENCE	76	-0.557489	1	1.24347	0.475605	1.21085	0.552431
REACTOME_RAB_GEFS_EXCHANGE_GTP_FOR_GDP_ON_RABS	88	0.786668	1	1.24228	0.47758	1.08932	0.796681
REACTOME_HCMV_INFECTION	101	0.906852	1	1.24183	0.477058	1.07239	0.822365
REACTOME_REGULATION_OF_PTEN_STABILITY_AND_ACTIVITY	65	0.405562	1	1.23864	0.485733	1.10045	0.788582
REACTOME_TP53_REGULATES_TRANSCRIPTION_OF_CELL_DEATH_GENES	39	-0.771999	1	1.23841	0.484578	1.32391	0.300482
REACTOME_INTRACELLULAR_SIGNALING_BY_SECOND_MESSENGERS	299	-0.650556	1	1.23798	0.484049	1.23881	0.488107
REACTOME_DEGRADATION_OF_THE_EXTRACELLULAR_MATRIX	127	1.07017	1	1.23785	0.482606	1.13272	0.72702
REACTOME_PRE_NOTCH_EXPRESSION_AND_PROCESSING	61	0.990659	1	1.23784	0.480726	1.09573	0.795351
REACTOME_MAPK6_MAPK4_SIGNALING	85	-0.856347	1	1.23271	0.495697	1.35773	0.247356
REACTOME_APOPTOTIC_FACTOR_MEDIATED_RESPONSE	18	-0.531365	1	1.23265	0.493964	1.08963	0.797838
REACTOME_SCF_SKP2_MEDIATED_DEGRADATION_OF_P27_P21	57	-0.962359	1	1.23071	0.498469	1.1102	0.77527
REACTOME_DNA_DAMAGE_TELOMERE_STRESS_INDUCED_SENESCENCE	43	1.04808	1	1.22931	0.501073	1.20069	0.572799
REACTOME_NICOTINATE_METABOLISM	30	1.12611	1	1.22912	0.499797	1.33738	0.284206
REACTOME_SIGNALING_BY_EGFR_IN_CANCER	24	0.685949	1	1.22911	0.497897	1.27918	0.403856
REACTOME_HEDGEHOG_OFF_STATE	106	0.894995	1	1.22761	0.500956	0.871715	1
REACTOME_SMAD2_SMAD3_SMAD4_HETEROTRIMER_REGULATES_TRANSCRIPTION	35	0.777519	1	1.22694	0.501318	1.21809	0.537907
REACTOME_AZATHIOPRINE_ADME	23	-1.18598	1	1.22686	0.499677	1.0943	0.790768
REACTOME_REGULATION_OF_INSULIN_LIKE_GROWTH_FACTOR_IGF_TRANSPORT_AND_UPTAKE_BY_INSULIN_LIKE_GROWTH_FACTOR_BINDING_PROTEINS_IGFBPS	118	1.05336	1	1.22527	0.502813	1.24357	0.476031
REACTOME_GAB1_SIGNALOSOME	17	0.640749	1	1.22263	0.509599	1.26777	0.428585
REACTOME_FORMATION_OF_FIBRIN_CLOT_CLOTTING_CASCADE	34	-0.852453	1	1.22232	0.508652	1.37563	0.219468
REACTOME_HSF1_DEPENDENT_TRANSACTIVATION	36	-0.703756	1	1.22196	0.507787	1.09652	0.794983
REACTOME_ACTIVATION_OF_THE_MRNA_UPON_BINDING_OF_THE_CAP_BINDING_COMPLEX_AND_EIFS_AND_SUBSEQUENT_BINDING_TO_43S	56	0.718522	1	1.21887	0.515691	0.762131	1
REACTOME_DIGESTION_AND_ABSORPTION	18	1.2308	1	1.21753	0.518232	-0.824011	1
REACTOME_COPII_MEDIATED_VESICLE_TRANSPORT	68	-0.955831	1	1.21717	0.51757	1.1187	0.756167
REACTOME_SEALING_OF_THE_NUCLEAR_ENVELOPE_NE_BY_ESCRT_III	24	1.41139	1	1.21645	0.517925	0.627259	1
REACTOME_DEGRADATION_OF_BETA_CATENIN_BY_THE_DESTRUCTION_COMPLEX	81	0.621299	1	1.21604	0.517309	0.924899	1
REACTOME_POTENTIAL_THERAPEUTICS_FOR_SARS	95	-1.06834	1	1.21488	0.519169	1.13295	0.728617
REACTOME_RAF_INDEPENDENT_MAPK1_3_ACTIVATION	21	-1.48262	1	1.21269	0.524388	1.37537	0.218817
REACTOME_RORA_ACTIVATES_GENE_EXPRESSION	18	0.591912	1	1.2117	0.525708	1.01383	0.929348
REACTOME_GLYCEROPHOSPHOLIPID_BIOSYNTHESIS	124	-0.906408	1	1.21147	0.524586	1.22354	0.525406
REACTOME_NFE2L2_REGULATING_ANTI_OXIDANT_DETOXIFICATION_ENZYMES	17	0.35972	1	1.2097	0.528567	1.10828	0.777672
REACTOME_HCMV_EARLY_EVENTS	79	0.848414	1	1.20949	0.527447	1.10497	0.78213
REACTOME_INSERTION_OF_TAIL_ANCHORED_PROTEINS_INTO_THE_ENDOPLASMIC_RETICULUM_MEMBRANE	21	-0.385715	1	1.20934	0.526069	1.08228	0.807338
REACTOME_ESTROGEN_DEPENDENT_GENE_EXPRESSION	99	1.04901	1	1.20767	0.529574	0.992639	0.961171
REACTOME_REGULATION_OF_INNATE_IMMUNE_RESPONSES_TO_CYTOSOLIC_DNA	15	-1.28565	1	1.20601	0.532884	1.43173	0.14245
REACTOME_PEPTIDE_HORMONE_METABOLISM	76	-1.06962	1	1.20431	0.536666	1.11366	0.764754
REACTOME_SIGNALING_BY_KIT_IN_DISEASE	19	-0.380028	1	1.20366	0.536837	1.13374	0.72817
REACTOME_ATTENUATION_PHASE	26	-0.750384	1	1.20295	0.537285	1.0859	0.801483
REACTOME_ACYL_CHAIN_REMODELLING_OF_PC	27	-1.009	1	1.19784	0.552437	1.21152	0.552112
REACTOME_RAC3_GTPASE_CYCLE	92	-0.522939	1	1.19644	0.555131	1.31499	0.316853
REACTOME_ACYL_CHAIN_REMODELLING_OF_PE	27	-1.11947	1	1.19543	0.556694	1.23676	0.493105
REACTOME_AQUAPORIN_MEDIATED_TRANSPORT	47	1.27352	1	1.19216	0.56572	0.873591	1
REACTOME_RHOH_GTPASE_CYCLE	36	-0.770546	1	1.19092	0.567906	1.27584	0.410631
REACTOME_RAB_REGULATION_OF_TRAFFICKING	118	0.618129	1	1.19083	0.566185	1.09389	0.789794
REACTOME_G_ALPHA_Q_SIGNALLING_EVENTS	197	1.00528	1	1.19079	0.564397	1.17516	0.648324
REACTOME_HSP90_CHAPERONE_CYCLE_FOR_STEROID_HORMONE_RECEPTORS_SHR_IN_THE_PRESENCE_OF_LIGAND	48	1.114	1	1.18792	0.572152	0.865452	1
REACTOME_TRANSCRIPTIONAL_ACTIVITY_OF_SMAD2_SMAD3_SMAD4_HETEROTRIMER	50	0.5518	1	1.18595	0.576629	1.25707	0.455655
REACTOME_METABOLISM_OF_COFACTORS	18	0.512132	1	1.18463	0.579059	1.08795	0.799119
REACTOME_ABC_FAMILY_PROTEINS_MEDIATED_TRANSPORT	96	-0.82908	1	1.18428	0.57833	1.06094	0.85
REACTOME_DAP12_SIGNALING	27	0.813167	1	1.1831	0.580271	1.22574	0.519907
REACTOME_GLUTATHIONE_CONJUGATION	32	-0.626987	1	1.17552	0.60392	0.993687	0.965098
REACTOME_PROSTACYCLIN_SIGNALLING_THROUGH_PROSTACYCLIN_RECEPTOR	17	1.2368	1	1.17375	0.608033	0.926855	1
REACTOME_FOXO_MEDIATED_TRANSCRIPTION_OF_CELL_DEATH_GENES	16	0.666448	1	1.17375	0.606006	1.15619	0.688927
REACTOME_REGULATION_OF_SIGNALING_BY_CBL	22	0.381563	1	1.17212	0.609422	1.04962	0.871719
REACTOME_HSF1_ACTIVATION	29	-0.729468	1	1.17191	0.608133	1.09465	0.794337
REACTOME_SIGNALING_BY_CYTOSOLIC_FGFR1_FUSION_MUTANTS	18	-0.511477	1	1.17102	0.609001	1.24221	0.478698
REACTOME_LYSOSOME_VESICLE_BIOGENESIS	35	-0.590466	1	1.16925	0.612865	1.08448	0.804266
REACTOME_RUNX1_REGULATES_GENES_INVOLVED_IN_MEGAKARYOCYTE_DIFFERENTIATION_AND_PLATELET_FUNCTION	47	-0.855497	1	1.16639	0.620493	1.24695	0.479394
REACTOME_APC_C_CDH1_MEDIATED_DEGRADATION_OF_CDC20_AND_OTHER_APC_C_CDH1_TARGETED_PROTEINS_IN_LATE_MITOSIS_EARLY_G1	69	-0.845785	1	1.16637	0.618547	1.10419	0.782507
REACTOME_NITRIC_OXIDE_STIMULATES_GUANYLATE_CYCLASE	22	1.12544	1	1.16604	0.617498	0.918371	1
REACTOME_FCERI_MEDIATED_MAPK_ACTIVATION	30	-1.24017	1	1.16567	0.616669	1.3796	0.215864
REACTOME_GAMMA_CARBOXYLATION_HYPUSINYLATION_HYDROXYLATION_AND_ARYLSULFATASE_ACTIVATION	56	-0.950946	1	1.16286	0.624552	1.14564	0.705994
REACTOME_AGGREPHAGY	36	0.917866	1	1.15283	0.65705	0.76339	1
REACTOME_SELECTIVE_AUTOPHAGY	72	1.16709	1	1.1506	0.662496	0.809903	1
REACTOME_APOPTOTIC_CLEAVAGE_OF_CELLULAR_PROTEINS	37	0.949239	1	1.1502	0.661773	1.06587	0.840143
REACTOME_PHOSPHOLIPID_METABOLISM	205	-0.84372	1	1.14862	0.66496	1.15082	0.691729
REACTOME_COPI_INDEPENDENT_GOLGI_TO_ER_RETROGRADE_TRAFFIC	45	1.10051	1	1.14718	0.667783	0.771634	1
REACTOME_FORMATION_OF_TUBULIN_FOLDING_INTERMEDIATES_BY_CCT_TRIC	21	1.00561	1	1.14494	0.673219	0.646653	1
REACTOME_P75NTR_SIGNALS_VIA_NF_KB	16	-0.447808	1	1.1446	0.672282	1.233	0.50132
REACTOME_LATE_ENDOSOMAL_MICROAUTOPHAGY	31	-0.687896	1	1.1436	0.673743	1.07779	0.815556
REACTOME_FOXO_MEDIATED_TRANSCRIPTION_OF_CELL_CYCLE_GENES	17	-0.510507	1	1.14252	0.675319	1.20882	0.557644
REACTOME_BACTERIAL_INFECTION_PATHWAYS	69	-0.651705	1	1.1411	0.678159	1.06013	0.847947
REACTOME_ASSEMBLY_OF_COLLAGEN_FIBRILS_AND_OTHER_MULTIMERIC_STRUCTURES	59	1.10943	1	1.13893	0.683589	0.899071	1
REACTOME_ACETYLCHOLINE_NEUROTRANSMITTER_RELEASE_CYCLE	15	-0.861794	1	1.13271	0.703365	1.15133	0.692254
REACTOME_PLATELET_HOMEOSTASIS	83	1.03804	1	1.13106	0.707025	0.984522	0.979115
REACTOME_MISCELLANEOUS_TRANSPORT_AND_BINDING_EVENTS	24	1.10648	1	1.131	0.705045	1.25202	0.466267
REACTOME_SUMOYLATION_OF_DNA_DAMAGE_RESPONSE_AND_REPAIR_PROTEINS	71	-0.816974	1	1.12718	0.716296	0.984726	0.980966
REACTOME_POST_CHAPERONIN_TUBULIN_FOLDING_PATHWAY	18	1.33065	1	1.12704	0.714575	0.660199	1
REACTOME_SYNDECAN_INTERACTIONS	27	0.956251	1	1.12573	0.717037	1.11673	0.75845
REACTOME_FLT3_SIGNALING	37	-0.527424	1	1.12471	0.718411	1.24403	0.476724
REACTOME_ATTACHMENT_AND_ENTRY	18	1.02539	1	1.12447	0.716997	1.04321	0.883978
REACTOME_RET_SIGNALING	39	-0.725799	1	1.12277	0.720875	1.05747	0.854546
REACTOME_FOXO_MEDIATED_TRANSCRIPTION_OF_OXIDATIVE_STRESS_METABOLIC_AND_NEURONAL_GENES	29	0.673466	1	1.12271	0.718881	1.21802	0.535999
REACTOME_HIV_INFECTION	216	-0.649644	1	1.12164	0.720355	0.969275	1
REACTOME_CLASS_B_2_SECRETIN_FAMILY_RECEPTORS	87	1.11559	1	1.11971	0.725	0.829591	1
REACTOME_TRAF6_MEDIATED_INDUCTION_OF_TAK1_COMPLEX_WITHIN_TLR4_COMPLEX	15	-1.23612	1	1.11913	0.72483	1.39963	0.188042
REACTOME_SIGNALING_BY_ERBB2_ECD_MUTANTS	15	-0.601934	1	1.1176	0.727823	1.14286	0.70914
REACTOME_PCP_CE_PATHWAY	87	0.608018	1	1.11581	0.731924	1.07106	0.824562
REACTOME_REGULATION_OF_RUNX2_EXPRESSION_AND_ACTIVITY	69	0.864993	1	1.11579	0.729814	1.04712	0.877784
REACTOME_PURINE_CATABOLISM	16	-0.652679	1	1.11224	0.740222	1.07272	0.823584
REACTOME_PYRUVATE_METABOLISM	29	0.755246	1	1.11123	0.741447	1.14544	0.70418
REACTOME_ABC_TRANSPORTER_DISORDERS	74	-0.645922	1	1.11122	0.739268	1.02718	0.907903
REACTOME_REGULATION_OF_GENE_EXPRESSION_IN_BETA_CELLS	20	-1.12852	1	1.11034	0.740027	1.13026	0.733792
REACTOME_FORMATION_OF_PARAXIAL_MESODERM	64	1.09137	1	1.10879	0.743211	0.767295	1
REACTOME_REGULATION_OF_EXPRESSION_OF_SLITS_AND_ROBOS	160	0.9458	1	1.10614	0.749753	0.754531	1
REACTOME_EARLY_SARS_COV_2_INFECTION_EVENTS	34	1.1072	1	1.10522	0.750803	0.888077	1
REACTOME_NICOTINAMIDE_SALVAGING	18	1.07205	1	1.10489	0.749714	1.33143	0.287747
REACTOME_NEGATIVE_REGULATION_OF_MET_ACTIVITY	21	0.826485	1	1.1047	0.748224	1.17328	0.650585
REACTOME_NEF_MEDIATES_DOWN_MODULATION_OF_CELL_SURFACE_RECEPTORS_BY_RECRUITING_THEM_TO_CLATHRIN_ADAPTERS	19	-1.30737	1	1.10373	0.749352	1.3886	0.20168
REACTOME_COMMON_PATHWAY_OF_FIBRIN_CLOT_FORMATION	20	0.9605	1	1.10308	0.749507	1.22306	0.524826
REACTOME_DNA_REPLICATION_PRE_INITIATION	106	-0.907158	1	1.10201	0.751123	0.934669	1
REACTOME_IRS_MEDIATED_SIGNALLING	45	-0.85116	1	1.10176	0.749936	1.07591	0.817291
REACTOME_FCERI_MEDIATED_CA_2_MOBILIZATION	30	-1.26683	1	1.09754	0.762478	1.49084	0.0857807
REACTOME_REGULATION_OF_LIPID_METABOLISM_BY_PPARALPHA	114	-0.811029	1	1.0969	0.762425	1.17137	0.65524
REACTOME_SARS_COV_2_MODULATES_HOST_TRANSLATION_MACHINERY	48	0.700821	1	1.0942	0.769631	0.7043	1
REACTOME_CYCLIN_A_CDK2_ASSOCIATED_EVENTS_AT_S_PHASE_ENTRY	82	-0.854722	1	1.0924	0.773844	0.927334	1
REACTOME_SIGNALING_BY_PDGFR_IN_DISEASE	17	0.686967	1	1.0894	0.781928	0.948234	1
REACTOME_ACTIVATION_OF_AMPK_DOWNSTREAM_OF_NMDARS	22	1.58112	1	1.08757	0.786096	0.601125	1
REACTOME_GLYCOSPHINGOLIPID_CATABOLISM	34	-0.5397	1	1.08571	0.790284	0.772104	1
REACTOME_MAPK_TARGETS_NUCLEAR_EVENTS_MEDIATED_BY_MAP_KINASES	30	1.16629	1	1.08556	0.788542	0.984401	0.977081
REACTOME_ARACHIDONIC_ACID_METABOLISM	47	0.936054	1	1.08544	0.786705	1.01394	0.931446
REACTOME_COOPERATION_OF_PREFOLDIN_AND_TRIC_CCT_IN_ACTIN_AND_TUBULIN_FOLDING	27	0.975143	1	1.08085	0.800375	0.619178	1
REACTOME_TCF_DEPENDENT_SIGNALING_IN_RESPONSE_TO_WNT	176	1.2553	1	1.0799	0.801395	0.728254	1
REACTOME_EUKARYOTIC_TRANSLATION_INITIATION	111	0.735581	1	1.07709	0.808812	0.896913	1
REACTOME_RUNX1_INTERACTS_WITH_CO_FACTORS_WHOSE_PRECISE_EFFECT_ON_RUNX1_TARGETS_IS_NOT_KNOWN	37	-0.384039	1	1.0757	0.811429	1.03652	0.893857
REACTOME_ECM_PROTEOGLYCANS	74	-0.704303	1	1.07515	0.810991	0.997138	0.956804
REACTOME_RAC1_GTPASE_CYCLE	183	0.618255	1	1.07313	0.815622	1.09535	0.794242
REACTOME_FGFR1_MUTANT_RECEPTOR_ACTIVATION	29	-0.789376	1	1.07277	0.814539	1.1561	0.686765
REACTOME_HCMV_LATE_EVENTS	62	-0.638356	1	1.07106	0.818048	1.0623	0.847863
REACTOME_EUKARYOTIC_TRANSLATION_ELONGATION	87	0.833207	1	1.07084	0.816602	0.856557	1
REACTOME_ANTIGEN_PROCESSING_UBIQUITINATION_PROTEASOME_DEGRADATION	296	-0.810998	1	1.07033	0.816012	1.1355	0.726595
REACTOME_SRP_DEPENDENT_COTRANSLATIONAL_PROTEIN_TARGETING_TO_MEMBRANE	105	0.750843	1	1.06562	0.83018	0.91934	1
REACTOME_JNK_C_JUN_KINASES_PHOSPHORYLATION_AND_ACTIVATION_MEDIATED_BY_ACTIVATED_HUMAN_TAK1	22	-1.19773	1	1.06523	0.829229	1.40327	0.181272
REACTOME_SIGNALING_BY_HIPPO	20	0.429335	1	1.0649	0.82816	0.973407	0.995503
REACTOME_SIGNALING_BY_NUCLEAR_RECEPTORS	233	-0.825515	1	1.0637	0.830029	1.03925	0.889819
REACTOME_L1CAM_INTERACTIONS	111	1.00745	1	1.06255	0.831767	0.827908	1
REACTOME_COLLAGEN_FORMATION	87	1.16886	1	1.06177	0.832239	0.877833	1
REACTOME_CYTOPROTECTION_BY_HMOX1	54	-0.758352	1	1.05785	0.843037	1.15316	0.692934
REACTOME_SIGNALING_BY_FGFR1_IN_DISEASE	35	-0.785234	1	1.05654	0.845162	1.08427	0.802669
REACTOME_PLATELET_AGGREGATION_PLUG_FORMATION	38	0.945116	1	1.05571	0.845696	1.16502	0.666419
REACTOME_ACTIVATED_TAK1_MEDIATES_P38_MAPK_ACTIVATION	23	-1.17864	1	1.05489	0.846249	1.32566	0.297358
REACTOME_UCH_PROTEINASES	85	-0.749535	1	1.0537	0.847822	1.23621	0.492732
REACTOME_SUMOYLATION_OF_INTRACELLULAR_RECEPTORS	29	-0.973881	1	1.05076	0.855487	1.23232	0.501384
REACTOME_SUMOYLATION	168	-0.850274	1	1.04962	0.857093	1.02457	0.906895
REACTOME_SYNTHESIS_OF_PIPS_AT_THE_PLASMA_MEMBRANE	52	0.484505	1	1.04888	0.857292	1.11726	0.758945
REACTOME_NEGATIVE_REGULATION_OF_FLT3	15	0.663416	1	1.04827	0.857031	1.07355	0.823273
REACTOME_BINDING_AND_UPTAKE_OF_LIGANDS_BY_SCAVENGER_RECEPTORS	36	-1.0547	1	1.04635	0.861243	1.18653	0.611892
REACTOME_ADORA2B_MEDIATED_ANTI_INFLAMMATORY_CYTOKINES_PRODUCTION	40	-1.5105	1	1.04452	0.8652	1.16918	0.660786
REACTOME_DNA_REPLICATION	133	-0.757412	1	1.04438	0.863424	0.738317	1
REACTOME_PTEN_REGULATION	133	-0.461094	1	1.04355	0.863996	0.96644	1
REACTOME_SIGNALING_BY_TGF_BETA_RECEPTOR_COMPLEX	92	-0.62552	1	1.04236	0.865665	1.1659	0.665681
REACTOME_ER_TO_GOLGI_ANTEROGRADE_TRANSPORT	146	0.675151	1	1.04199	0.864732	0.830617	1
REACTOME_REGULATION_OF_BETA_CELL_DEVELOPMENT	38	-1.13964	1	1.04006	0.868865	1.09057	0.799254
REACTOME_NONSENSE_MEDIATED_DECAY_NMD	109	0.76836	1	1.03932	0.869148	0.857491	1
REACTOME_RHO_GTPASE_EFFECTORS	257	-0.829211	1	1.03912	0.867636	0.921366	1
REACTOME_SIGNALING_BY_NOTCH2	32	0.654988	1	1.03909	0.865535	1.02682	0.906692
REACTOME_INCRETIN_SYNTHESIS_SECRETION_AND_INACTIVATION	19	-1.08665	1	1.0389	0.863888	0.78273	1
REACTOME_DISEASES_ASSOCIATED_WITH_N_GLYCOSYLATION_OF_PROTEINS	20	-0.302795	0.999953	1.03411	0.877327	0.873894	1
REACTOME_ACYL_CHAIN_REMODELLING_OF_PG	18	-1.00918	1	1.03285	0.879001	1.10084	0.789588
REACTOME_RHOG_GTPASE_CYCLE	73	-0.858155	1	1.03245	0.878061	1.07761	0.813797
REACTOME_RHO_GTPASE_CYCLE	438	-0.465454	1	1.02848	0.8888	1.0141	0.933364
REACTOME_NGF_STIMULATED_TRANSCRIPTION	39	0.789517	1	1.02708	0.890986	1.12891	0.736486
REACTOME_RHO_GTPASES_ACTIVATE_WASPS_AND_WAVES	35	-0.367277	1	1.02512	0.895217	1.01166	0.934351
REACTOME_MITOTIC_G1_PHASE_AND_G1_S_TRANSITION	144	-1.17664	1	1.02429	0.89567	0.893947	1
REACTOME_FGFR2_LIGAND_BINDING_AND_ACTIVATION	17	1.03002	1	1.02395	0.894489	0.789903	1
REACTOME_APC_C_MEDIATED_DEGRADATION_OF_CELL_CYCLE_PROTEINS	83	-0.903036	1	1.02323	0.894574	0.893829	1
REACTOME_SYNTHESIS_OF_PC	28	-0.923007	1	1.02137	0.898413	0.940101	1
REACTOME_SIGNALING_BY_ROBO_RECEPTORS	205	0.794724	1	1.01796	0.907301	0.706272	1
REACTOME_FORMATION_OF_THE_BETA_CATENIN_TCF_TRANSACTIVATING_COMPLEX	42	-0.81168	1	1.0162	0.910864	1.02748	0.909292
REACTOME_GLYCOSPHINGOLIPID_METABOLISM	44	-0.545322	1	1.01421	0.914797	0.650645	1
REACTOME_TRIGLYCERIDE_CATABOLISM	19	0.745206	1	1.01275	0.917194	1.14399	0.707193
REACTOME_RECYCLING_PATHWAY_OF_L1	41	1.06964	1	1.01064	0.921784	0.687215	1
REACTOME_SYNTHESIS_OF_DNA	115	-0.723694	1	1.0101	0.921298	0.639174	1
REACTOME_G_ALPHA_Z_SIGNALLING_EVENTS	46	-0.920267	1	1.00976	0.920114	0.993012	0.96237
REACTOME_EXPORT_OF_VIRAL_RIBONUCLEOPROTEINS_FROM_NUCLEUS	31	-0.785256	1	1.0074	0.925378	0.98291	0.974508
REACTOME_PARACETAMOL_ADME	20	1.46111	1	1.00231	0.939148	0.922423	1
REACTOME_CELLULAR_RESPONSE_TO_STARVATION	143	0.686394	1	1.00062	0.94223	1.04284	0.882709
REACTOME_INSULIN_RECEPTOR_SIGNALLING_CASCADE	50	-0.833443	1	0.999281	0.944318	1.09033	0.797659
REACTOME_G2_M_CHECKPOINTS	133	-0.929723	1	0.997174	0.94864	0.695524	1
REACTOME_HDACS_DEACETYLATE_HISTONES	44	-0.736457	1	0.996986	0.946951	1.14128	0.710158
REACTOME_NUCLEAR_EVENTS_KINASE_AND_TRANSCRIPTION_FACTOR_ACTIVATION	60	0.867644	1	0.994285	0.953049	1.06542	0.839337
REACTOME_PYRUVATE_METABOLISM_AND_CITRIC_ACID_TCA_CYCLE	53	0.578994	1	0.994097	0.9514	0.877035	1
REACTOME_ABERRANT_REGULATION_OF_MITOTIC_G1_S_TRANSITION_IN_CANCER_DUE_TO_RB1_DEFECTS	17	-0.47435	1	0.991359	0.9578	1.01998	0.916784
REACTOME_SIGNALING_BY_TYPE_1_INSULIN_LIKE_GROWTH_FACTOR_1_RECEPTOR_IGF1R	50	-0.799672	1	0.987908	0.966246	0.998623	0.95928
REACTOME_ACTIVATED_PKN1_STIMULATES_TRANSCRIPTION_OF_AR_ANDROGEN_RECEPTOR_REGULATED_GENES_KLK2_AND_KLK3	17	0.770191	1	0.986871	0.967281	0.997381	0.95848
REACTOME_TRANSCRIPTIONAL_REGULATION_BY_THE_AP_2_TFAP2_FAMILY_OF_TRANSCRIPTION_FACTORS	35	-1.00882	1	0.985964	0.967765	0.613945	1
REACTOME_CD209_DC_SIGN_SIGNALING	18	-0.727884	1	0.985629	0.966482	1.21358	0.549538
REACTOME_HEDGEHOG_ON_STATE	81	0.674914	1	0.985036	0.96603	0.786023	1
REACTOME_VASOPRESSIN_REGULATES_RENAL_WATER_HOMEOSTASIS_VIA_AQUAPORINS	39	1.32941	1	0.98137	0.97524	-0.937914	1
REACTOME_TRANSCRIPTIONAL_REGULATION_BY_TP53	340	-0.504316	1	0.979725	0.978028	0.871858	1
REACTOME_VLDLR_INTERNALISATION_AND_DEGRADATION	16	1.36659	1	0.979455	0.976645	0.577485	1
REACTOME_SIGNALING_BY_NOTCH4	78	0.677373	1	0.978748	0.976639	0.756551	1
REACTOME_LATE_SARS_COV_2_INFECTION_EVENTS	68	0.954275	1	0.978195	0.976007	0.894151	1
REACTOME_TRISTETRAPROLIN_TTP_ZFP36_BINDS_AND_DESTABILIZES_MRNA	17	0.405118	1	0.976988	0.977442	0.946513	1
REACTOME_INOSITOL_PHOSPHATE_METABOLISM	44	1.48035	1	0.975114	0.980913	0.578284	1
REACTOME_THROMBIN_SIGNALLING_THROUGH_PROTEINASE_ACTIVATED_RECEPTORS_PARS	29	0.75546	1	0.975061	0.978771	0.855297	1
REACTOME_SIGNALING_BY_PTK6	53	-0.848505	1	0.972487	0.984213	1.10778	0.774611
REACTOME_P75_NTR_RECEPTOR_MEDIATED_SIGNALLING	96	1.00711	1	0.970143	0.988649	0.785688	1
REACTOME_PEROXISOMAL_LIPID_METABOLISM	26	-0.818179	1	0.969381	0.988645	0.674848	1
REACTOME_INFLUENZA_INFECTION	146	-0.757885	1	0.967606	0.991794	0.598712	1
REACTOME_CRMPS_IN_SEMA3A_SIGNALING	16	-0.332094	1	0.965507	0.99581	1.10409	0.78039
REACTOME_TRP_CHANNELS	26	-0.974406	1	0.964178	0.997615	0.968094	1
REACTOME_SIGNALING_BY_FGFR	81	1.08245	1	0.964011	0.995806	0.699763	1
REACTOME_SHC_MEDIATED_CASCADE_FGFR4	17	-0.771019	1	0.963203	0.995954	0.983886	0.976234
REACTOME_TP53_REGULATES_TRANSCRIPTION_OF_ADDITIONAL_CELL_CYCLE_GENES_WHOSE_EXACT_ROLE_IN_THE_P53_PATHWAY_REMAIN_UNCERTAIN	21	0.42384	1	0.962462	0.995782	0.784644	1
REACTOME_NUCLEOTIDE_SALVAGE	22	-1.28548	1	0.962125	0.99457	1.16419	0.666791
REACTOME_SIGNALLING_TO_RAS	19	-1.00031	1	0.956727	1	1.20122	0.573054
REACTOME_SCAVENGING_BY_CLASS_A_RECEPTORS	17	-1.04353	1	0.955899	1	1.07797	0.81728
REACTOME_RHOA_GTPASE_CYCLE	144	-0.602359	1	0.95563	1	0.940287	1
REACTOME_MITOTIC_G2_G2_M_PHASES	186	-0.577639	1	0.954579	1	0.665814	1
REACTOME_SUMOYLATION_OF_UBIQUITINYLATION_PROTEINS	37	-0.451025	1	0.952056	1	0.792659	1
REACTOME_ASSEMBLY_OF_THE_ORC_COMPLEX_AT_THE_ORIGIN_OF_REPLICATION	21	-0.813964	1	0.950807	1	0.993302	0.963856
REACTOME_GLUCAGON_SIGNALING_IN_METABOLIC_REGULATION	32	1.19928	1	0.950577	1	0.790752	1
REACTOME_SIGNALLING_TO_ERKS	32	-0.799896	1	0.949816	1	1.14672	0.704625
REACTOME_G_BETA_GAMMA_SIGNALLING_THROUGH_PI3KGAMMA	23	1.00171	1	0.948909	1	0.787261	1
REACTOME_G_PROTEIN_BETA_GAMMA_SIGNALLING	30	0.867491	1	0.947815	1	0.909541	1
REACTOME_STRIATED_MUSCLE_CONTRACTION	36	-1.33301	1	0.944209	1	1.12414	0.741387
REACTOME_SIGNALING_BY_WNT	268	1.26945	1	0.944191	1	0.671827	1
REACTOME_CELL_EXTRACELLULAR_MATRIX_INTERACTIONS	18	0.661617	1	0.942949	1	0.952126	1
REACTOME_B_WICH_COMPLEX_POSITIVELY_REGULATES_RRNA_EXPRESSION	42	-0.603252	1	0.942385	1	0.939402	1
REACTOME_NEDDYLATION	234	-0.768799	1	0.94091	1	0.997726	0.959753
REACTOME_TBC_RABGAPS	42	-0.630602	1	0.939942	1	0.958538	1
REACTOME_CYCLIN_D_ASSOCIATED_EVENTS_IN_G1	47	-1.04292	1	0.93767	1	1.05317	0.864076
REACTOME_DOWNSTREAM_SIGNALING_OF_ACTIVATED_FGFR4	24	-0.775475	1	0.937457	1	0.954806	1
REACTOME_ASSOCIATION_OF_TRIC_CCT_WITH_TARGET_PROTEINS_DURING_BIOSYNTHESIS	39	-0.99049	1	0.936623	1	0.976684	0.988441
REACTOME_REGULATION_OF_HSF1_MEDIATED_HEAT_SHOCK_RESPONSE	76	-0.588862	1	0.935559	1	0.896277	1
REACTOME_HS_GAG_BIOSYNTHESIS	31	1.3919	1	0.935422	1	-0.738826	1
REACTOME_SELENOAMINO_ACID_METABOLISM	111	-0.6639	1	0.934232	1	0.902529	1
REACTOME_O_LINKED_GLYCOSYLATION_OF_MUCINS	51	-0.95561	1	0.933704	1	1.04107	0.886242
REACTOME_TRIGLYCERIDE_METABOLISM	30	-0.803436	1	0.933443	1	1.00853	0.939609
REACTOME_INHIBITION_OF_DNA_RECOMBINATION_AT_TELOMERE	29	-0.712987	1	0.933304	1	1.0467	0.876787
REACTOME_DISEASES_OF_MITOTIC_CELL_CYCLE	37	-0.47416	1	0.93314	1	0.872073	1
REACTOME_INTRINSIC_PATHWAY_OF_FIBRIN_CLOT_FORMATION	20	-0.805376	1	0.932667	1	1.02189	0.9131
REACTOME_SIRT1_NEGATIVELY_REGULATES_RRNA_EXPRESSION	20	-0.613688	1	0.930148	1	0.900161	1
REACTOME_FRS_MEDIATED_FGFR4_SIGNALING	19	-0.776588	1	0.929549	1	0.969335	1
REACTOME_SIGNALING_BY_NTRKS	132	0.868919	1	0.924548	1	0.948066	1
REACTOME_TRANSLOCATION_OF_SLC2A4_GLUT4_TO_THE_PLASMA_MEMBRANE	63	1.57294	1	0.923709	1	-0.723166	1
REACTOME_NEGATIVE_REGULATION_OF_FGFR4_SIGNALING	28	-0.728884	1	0.923081	1	0.98333	0.975511
REACTOME_FATTY_ACID_METABOLISM	157	-0.840451	1	0.922438	1	0.871013	1
REACTOME_TRANS_GOLGI_NETWORK_VESICLE_BUDDING	72	0.389699	1	0.922331	1	0.913645	1
REACTOME_PI_3K_CASCADE_FGFR4	18	-0.776176	1	0.922264	1	0.964657	1
REACTOME_SIGNALING_BY_TGFB_FAMILY_MEMBERS	122	0.719933	1	0.921366	1	1.05312	0.861853
REACTOME_SIGNALING_BY_FGFR_IN_DISEASE	59	0.911427	1	0.918208	1	0.692272	1
REACTOME_SIGNALING_BY_FGFR2	66	1.29915	1	0.917806	1	-0.924839	1
REACTOME_BETA_CATENIN_INDEPENDENT_WNT_SIGNALING	136	-0.599285	1	0.916985	1	0.958406	1
REACTOME_CARGO_RECOGNITION_FOR_CLATHRIN_MEDIATED_ENDOCYTOSIS	100	-0.634124	1	0.916052	1	1.15539	0.686928
REACTOME_PROTEIN_FOLDING	90	0.639777	1	0.9138	1	0.689121	1
REACTOME_CELLULAR_RESPONSE_TO_HEAT_STRESS	95	-0.551277	1	0.912754	1	0.846254	1
REACTOME_SIGNALING_BY_INSULIN_RECEPTOR	74	-0.697035	1	0.909897	1	1.04328	0.886165
REACTOME_HDMS_DEMETHYLATE_HISTONES	25	0.852389	1	0.908964	1	0.712827	1
REACTOME_METABOLISM_OF_VITAMINS_AND_COFACTORS	179	0.921881	1	0.906692	1	0.901992	1
REACTOME_CLATHRIN_MEDIATED_ENDOCYTOSIS	140	0.671202	1	0.906664	1	1.03425	0.896632
REACTOME_CDC42_GTPASE_CYCLE	150	-0.437218	1	0.904589	1	0.887931	1
REACTOME_GASTRULATION	105	-1.17594	1	0.903258	1	1.08777	0.797354
REACTOME_HATS_ACETYLATE_HISTONES	90	-0.73819	1	0.899054	1	1.05504	0.860154
REACTOME_ERCC6_CSB_AND_EHMT2_G9A_POSITIVELY_REGULATE_RRNA_EXPRESSION	28	-0.625423	1	0.897407	1	0.892236	1
REACTOME_AUTOPHAGY	137	0.836902	1	0.896008	1	0.685162	1
REACTOME_RNA_POLYMERASE_I_TRANSCRIPTION	60	-0.54395	1	0.894287	1	0.81736	1
REACTOME_CARDIOGENESIS	24	-1.04577	1	0.893451	1	1.10873	0.778452
REACTOME_SIGNALING_BY_NTRK3_TRKC	16	0.699241	1	0.892337	1	0.717842	1
REACTOME_POSITIVE_EPIGENETIC_REGULATION_OF_RRNA_EXPRESSION	57	-0.575611	1	0.890893	1	0.864129	1
REACTOME_STING_MEDIATED_INDUCTION_OF_HOST_IMMUNE_RESPONSES	15	-1.29548	1	0.890875	1	1.03376	0.895899
REACTOME_SPRY_REGULATION_OF_FGF_SIGNALING	15	0.691584	1	0.890223	1	0.550902	1
REACTOME_E3_UBIQUITIN_LIGASES_UBIQUITINATE_TARGET_PROTEINS	45	-0.561643	1	0.8889	1	0.775687	1
REACTOME_THE_CANONICAL_RETINOID_CYCLE_IN_RODS_TWILIGHT_VISION	20	-1.0523	1	0.88137	1	0.963938	1
REACTOME_KERATINIZATION	80	1.07835	1	0.881111	1	0.816366	1
REACTOME_S_PHASE	157	-0.791925	1	0.880951	1	0.577431	1
REACTOME_TRANSPORT_TO_THE_GOLGI_AND_SUBSEQUENT_MODIFICATION	175	0.581428	1	0.879799	1	0.79161	1
REACTOME_SIGNALING_BY_FGFR4	37	-0.722652	1	0.87723	1	0.932658	1
REACTOME_HEPARAN_SULFATE_HEPARIN_HS_GAG_METABOLISM	57	1.31627	1	0.87594	1	-0.78333	1
REACTOME_CYTOCHROME_P450_ARRANGED_BY_SUBSTRATE_TYPE	47	-1.28803	1	0.871462	1	1.14145	0.711921
REACTOME_AMYLOID_FIBER_FORMATION	62	0.987309	1	0.871151	1	0.853113	1
REACTOME_SIGNALING_BY_FGFR3	37	0.793536	1	0.87045	1	0.83266	1
REACTOME_SYNTHESIS_OF_LEUKOTRIENES_LT_AND_EOXINS_EX	18	-0.907159	1	0.869665	1	0.948358	1
REACTOME_PI_METABOLISM	82	-0.469438	1	0.868064	1	0.892557	1
REACTOME_NEGATIVE_REGULATION_OF_MAPK_PATHWAY	40	-0.709968	1	0.867386	1	1.1823	0.62494
REACTOME_ELASTIC_FIBRE_FORMATION	43	0.869149	1	0.864689	1	0.768558	1
REACTOME_SEMA3A_PAK_DEPENDENT_AXON_REPULSION	16	0.513989	1	0.864117	1	0.968023	0.999469
REACTOME_HS_GAG_DEGRADATION	24	0.824875	1	0.863577	1	0.775929	1
REACTOME_FORMATION_OF_THE_CORNIFIED_ENVELOPE	78	-1.00499	1	0.863269	1	0.878438	1
REACTOME_CONSTITUTIVE_SIGNALING_BY_LIGAND_RESPONSIVE_EGFR_CANCER_VARIANTS	18	-0.316068	1	0.86112	1	0.918997	1
REACTOME_SHC_MEDIATED_CASCADE_FGFR3	16	0.826682	1	0.860845	1	0.792741	1
REACTOME_NEGATIVE_REGULATION_OF_FGFR2_SIGNALING	31	0.900665	1	0.858454	1	0.755528	1
REACTOME_BUDDING_AND_MATURATION_OF_HIV_VIRION	27	0.631034	1	0.858262	1	-0.40927	1
REACTOME_CONDENSATION_OF_PROPHASE_CHROMOSOMES	25	-0.708828	1	0.858107	1	0.786229	1
REACTOME_PKMTS_METHYLATE_HISTONE_LYSINES	44	-0.67929	1	0.857861	1	0.789626	1
REACTOME_HYALURONAN_METABOLISM	16	0.895556	1	0.857553	1	1.03061	0.903891
REACTOME_RHO_GTPASES_ACTIVATE_IQGAPS	25	1.44425	1	0.857463	1	-0.758477	1
REACTOME_CHROMATIN_MODIFYING_ENZYMES	215	-0.808856	1	0.85744	1	0.858914	1
REACTOME_GLYCOSAMINOGLYCAN_METABOLISM	124	1.28778	1	0.857376	1	0.636547	1
REACTOME_DOWNSTREAM_SIGNALING_OF_ACTIVATED_FGFR2	27	0.89891	1	0.855131	1	0.790158	1
REACTOME_NUCLEAR_RECEPTOR_TRANSCRIPTION_PATHWAY	52	0.888922	1	0.854145	1	1.00284	0.950598
REACTOME_UPTAKE_AND_ACTIONS_OF_BACTERIAL_TOXINS	29	-0.902799	1	0.852063	1	0.759541	1
REACTOME_REGULATION_OF_TP53_ACTIVITY_THROUGH_ACETYLATION	30	0.499282	1	0.85104	1	0.683608	1
REACTOME_REGULATION_OF_HOMOTYPIC_CELL_CELL_ADHESION	30	-0.610669	1	0.847485	1	0.763602	1
REACTOME_RNA_POLYMERASE_II_TRANSCRIBES_SNRNA_GENES	74	0.625886	1	0.846893	1	0.607841	1
REACTOME_DNA_METHYLATION	17	-0.678028	1	0.845993	1	0.928292	1
REACTOME_CELL_CELL_COMMUNICATION	145	0.922087	1	0.84501	1	0.823341	1
REACTOME_METABOLISM_OF_WATER_SOLUBLE_VITAMINS_AND_COFACTORS	117	0.86468	1	0.842364	1	0.835923	1
REACTOME_ASSEMBLY_OF_ACTIVE_LPL_AND_LIPC_LIPASE_COMPLEXES	17	1.01136	1	0.841371	1	0.795465	1
REACTOME_FERTILIZATION	18	-1.03658	1	0.837042	1	0.956789	1
REACTOME_PHOSPHOLIPASE_C_MEDIATED_CASCADE_FGFR2	16	0.867565	1	0.836765	1	0.738894	1
REACTOME_SIGNALING_BY_FGFR1	47	-1.13588	1	0.835067	1	1.01063	0.935286
REACTOME_FRS_MEDIATED_FGFR3_SIGNALING	18	0.862298	1	0.834473	1	0.776387	1
REACTOME_NUCLEOTIDE_LIKE_PURINERGIC_RECEPTORS	15	-0.544405	1	0.833972	1	0.768715	1
REACTOME_RNA_POLYMERASE_I_PROMOTER_ESCAPE	41	-0.597329	1	0.832459	1	0.831923	1
REACTOME_RHOJ_GTPASE_CYCLE	54	0.284306	0.999986	0.830639	1	0.856149	1
REACTOME_SPHINGOLIPID_METABOLISM	89	0.581177	1	0.830632	1	0.771803	1
REACTOME_PHASE_II_CONJUGATION_OF_COMPOUNDS	73	0.999324	1	0.828211	1	-0.846633	1
REACTOME_IRON_UPTAKE_AND_TRANSPORT	53	-0.590794	1	0.827716	1	1.03555	0.894743
REACTOME_FRS_MEDIATED_FGFR2_SIGNALING	22	0.894547	1	0.826266	1	0.721191	1
REACTOME_DOWNSTREAM_SIGNALING_OF_ACTIVATED_FGFR3	23	0.812473	1	0.826247	1	0.746726	1
REACTOME_ROLE_OF_LAT2_NTAL_LAB_ON_CALCIUM_MOBILIZATION	16	-1.11626	1	0.824277	1	1.02462	0.909144
REACTOME_REGULATION_OF_TP53_EXPRESSION_AND_DEGRADATION	36	-0.685495	1	0.821948	1	0.644035	1
REACTOME_RETROGRADE_TRANSPORT_AT_THE_TRANS_GOLGI_NETWORK	46	1.01069	1	0.821631	1	0.56659	1
REACTOME_EPH_EPHRIN_MEDIATED_REPULSION_OF_CELLS	50	-0.759547	1	0.820992	1	1.09832	0.791019
REACTOME_COMPLEX_I_BIOGENESIS	49	0.67338	1	0.819382	1	-1.23593	0.889292
REACTOME_ENDOSOMAL_SORTING_COMPLEX_REQUIRED_FOR_TRANSPORT_ESCRT	29	0.589922	1	0.815976	1	-0.430357	1
REACTOME_PRE_NOTCH_PROCESSING_IN_GOLGI	18	1.12002	1	0.814666	1	0.517123	1
REACTOME_FORMATION_OF_TC_NER_PRE_INCISION_COMPLEX	51	0.887133	1	0.81397	1	-0.991766	1
REACTOME_FGFR2_MUTANT_RECEPTOR_ACTIVATION	30	0.937844	1	0.813885	1	-0.93387	1
REACTOME_PI_3K_CASCADE_FGFR2	21	0.876742	1	0.812685	1	0.745838	1
REACTOME_SIGNALING_BY_HEDGEHOG	142	0.687836	1	0.811844	1	0.678408	1
REACTOME_PRC2_METHYLATES_HISTONES_AND_DNA	25	-0.669763	1	0.810656	1	0.893144	1
REACTOME_DNA_DAMAGE_RECOGNITION_IN_GG_NER	38	1.05569	1	0.80938	1	-0.958022	1
REACTOME_SIGNALING_BY_NODAL	19	-0.971427	1	0.809179	1	1.49987	0.0774629
REACTOME_RHOD_GTPASE_CYCLE	51	-0.634765	1	0.808658	1	0.801844	1
REACTOME_BETA_CATENIN_PHOSPHORYLATION_CASCADE	17	0.544287	1	0.807611	1	0.460073	1
REACTOME_METABOLISM_OF_FAT_SOLUBLE_VITAMINS	46	0.899731	1	0.807563	1	0.864027	1
REACTOME_TP53_REGULATES_TRANSCRIPTION_OF_CELL_CYCLE_GENES	48	-0.718221	1	0.807048	1	0.673132	1
REACTOME_SIGNALING_BY_FGFR2_IN_DISEASE	39	0.978641	1	0.805187	1	-0.930861	1
REACTOME_NON_INTEGRIN_MEMBRANE_ECM_INTERACTIONS	58	-0.69173	1	0.804273	1	0.833885	1
REACTOME_ABC_TRANSPORTERS_IN_LIPID_HOMEOSTASIS	16	-0.853786	1	0.802263	1	0.898916	1
REACTOME_BASIGIN_INTERACTIONS	24	1.21895	1	0.801634	1	-0.778491	1
REACTOME_GLYCOLYSIS	71	-0.803814	1	0.798763	1	0.767203	1
REACTOME_CHONDROITIN_SULFATE_DERMATAN_SULFATE_METABOLISM	49	1.23004	1	0.797684	1	0.677849	1
REACTOME_PI_3K_CASCADE_FGFR3	17	0.810091	1	0.795529	1	0.739152	1
REACTOME_NCAM_SIGNALING_FOR_NEURITE_OUT_GROWTH	60	-0.648877	1	0.794233	1	0.763268	1
REACTOME_CHONDROITIN_SULFATE_BIOSYNTHESIS	20	1.47368	1	0.793054	1	0.536241	1
REACTOME_RHO_GTPASES_ACTIVATE_PKNS	40	0.736824	1	0.79289	1	0.772097	1
REACTOME_SUMOYLATION_OF_TRANSCRIPTION_FACTORS	19	-1.37288	1	0.790702	1	0.752311	1
REACTOME_WNT5A_DEPENDENT_INTERNALIZATION_OF_FZD4	15	0.8215	1	0.790584	1	0.487982	1
REACTOME_GENE_SILENCING_BY_RNA	88	-0.836586	1	0.79017	1	0.890225	1
REACTOME_KINESINS	50	-0.794415	1	0.790144	1	-0.95365	1
REACTOME_TRANSCRIPTIONAL_REGULATION_BY_SMALL_RNAS	56	0.624821	1	0.790041	1	0.718898	1
REACTOME_NUCLEOTIDE_CATABOLISM	33	-1.21432	1	0.789421	1	0.951055	1
REACTOME_NEGATIVE_REGULATION_OF_FGFR3_SIGNALING	27	0.818924	1	0.789236	1	0.765268	1
REACTOME_GOLGI_TO_ER_RETROGRADE_TRANSPORT	121	0.930284	1	0.787115	1	-0.922242	1
REACTOME_G_PROTEIN_ACTIVATION	22	1.36818	1	0.785325	1	-0.793801	1
REACTOME_THE_CITRIC_ACID_TCA_CYCLE_AND_RESPIRATORY_ELECTRON_TRANSPORT	154	-0.719588	1	0.784871	1	0.542791	1
REACTOME_DEFECTIVE_B4GALT7_CAUSES_EDS_PROGEROID_TYPE	20	0.981382	1	0.784767	1	0.736176	1
REACTOME_DISEASES_OF_METABOLISM	232	-0.865532	1	0.784397	1	0.874108	1
REACTOME_INLB_MEDIATED_ENTRY_OF_LISTERIA_MONOCYTOGENES_INTO_HOST_CELL	15	0.588657	1	0.782592	1	0.743909	1
REACTOME_HEDGEHOG_LIGAND_BIOGENESIS	61	-0.681613	1	0.781502	1	0.897989	1
REACTOME_SYNTHESIS_OF_GLYCOSYLPHOSPHATIDYLINOSITOL_GPI	16	-0.912955	1	0.78059	1	0.889573	1
REACTOME_COPI_MEDIATED_ANTEROGRADE_TRANSPORT	93	0.963376	1	0.779642	1	0.457082	1
REACTOME_METABOLISM_OF_CARBOHYDRATES	281	0.879598	1	0.778121	1	0.649635	1
REACTOME_CHROMATIN_MODIFICATIONS_DURING_THE_MATERNAL_TO_ZYGOTIC_TRANSITION_MZT	23	-0.981035	1	0.776926	1	1.00033	0.956177
REACTOME_CROSSLINKING_OF_COLLAGEN_FIBRILS	17	0.795547	1	0.776769	1	0.715569	1
REACTOME_TGF_BETA_RECEPTOR_SIGNALING_ACTIVATES_SMADS	46	-0.742205	1	0.776485	1	0.99061	0.965161
REACTOME_SEMAPHORIN_INTERACTIONS	62	-0.333341	1	0.77623	1	0.716849	1
REACTOME_ACTIVATED_NOTCH1_TRANSMITS_SIGNAL_TO_THE_NUCLEUS	31	-0.353385	1	0.775482	1	0.817146	1
REACTOME_OTHER_SEMAPHORIN_INTERACTIONS	19	-0.733749	1	0.774836	1	-0.79669	1
REACTOME_ION_CHANNEL_TRANSPORT	168	-0.861089	1	0.773254	1	-0.965492	1
REACTOME_METAL_ION_SLC_TRANSPORTERS	23	-1.10075	1	0.772378	1	1.03045	0.901982
REACTOME_TRANSCRIPTIONAL_ACTIVATION_OF_MITOCHONDRIAL_BIOGENESIS	53	0.84683	1	0.76822	1	0.587463	1
REACTOME_MECP2_REGULATES_NEURONAL_RECEPTORS_AND_CHANNELS	18	1.33715	1	0.76808	1	0.585799	1
REACTOME_SIGNALING_BY_CTNNB1_PHOSPHO_SITE_MUTANTS	15	0.802839	1	0.767378	1	0.409117	1
REACTOME_NUCLEAR_ENVELOPE_NE_REASSEMBLY	66	0.883363	1	0.762675	1	-0.571563	1
REACTOME_STIMULI_SENSING_CHANNELS	98	-0.827867	1	0.76002	1	0.700807	1
REACTOME_RRNA_PROCESSING	192	0.587495	1	0.758609	1	0.629774	1
REACTOME_COPI_DEPENDENT_GOLGI_TO_ER_RETROGRADE_TRAFFIC	88	0.98119	1	0.755496	1	-1.04018	1
REACTOME_SEMA4D_IN_SEMAPHORIN_SIGNALING	22	0.371272	1	0.75493	1	0.732654	1
REACTOME_NCAM1_INTERACTIONS	41	-0.567852	1	0.754391	1	0.773683	1
REACTOME_RAF_ACTIVATION	33	1.01048	1	0.752394	1	0.410224	1
REACTOME_TP53_REGULATES_METABOLIC_GENES	77	1.20753	1	0.751401	1	0.73828	1
REACTOME_NEPHRIN_FAMILY_INTERACTIONS	23	-1.09181	1	0.750705	1	1.06082	0.847954
REACTOME_VITAMIN_B5_PANTOTHENATE_METABOLISM	18	1.00426	1	0.748289	1	0.568127	1
REACTOME_A_TETRASACCHARIDE_LINKER_SEQUENCE_IS_REQUIRED_FOR_GAG_SYNTHESIS	26	0.93603	1	0.747852	1	0.627108	1
REACTOME_INTRAFLAGELLAR_TRANSPORT	52	0.782739	1	0.747356	1	0.725284	1
REACTOME_CELL_DEATH_SIGNALLING_VIA_NRAGE_NRIF_AND_NADE	75	1.0905	1	0.747002	1	0.550206	1
REACTOME_NONHOMOLOGOUS_END_JOINING_NHEJ	40	-0.738793	1	0.746967	1	0.663794	1
REACTOME_PIWI_INTERACTING_RNA_PIRNA_BIOGENESIS	28	-0.810592	1	0.745294	1	0.828311	1
REACTOME_METABOLISM_OF_FOLATE_AND_PTERINES	16	-0.552551	1	0.741035	1	0.549858	1
REACTOME_NOTCH3_INTRACELLULAR_DOMAIN_REGULATES_TRANSCRIPTION	24	0.86101	1	0.736419	1	-0.767389	1
REACTOME_CELLULAR_HEXOSE_TRANSPORT	18	0.761069	1	0.730606	1	-0.783513	1
REACTOME_O_LINKED_GLYCOSYLATION	100	-0.819679	1	0.725385	1	0.813395	1
REACTOME_TRANSCRIPTIONAL_REGULATION_BY_NPAS4	33	0.853017	1	0.721712	1	1.00525	0.945387
REACTOME_CELL_CELL_JUNCTION_ORGANIZATION	83	0.903946	1	0.720305	1	-0.894092	1
REACTOME_NEGATIVE_EPIGENETIC_REGULATION_OF_RRNA_EXPRESSION	59	-0.65512	1	0.716668	1	0.757588	1
REACTOME_PROTEIN_UBIQUITINATION	65	-0.562962	1	0.714702	1	0.493601	1
REACTOME_SHC_MEDIATED_CASCADE_FGFR1	18	-1.16609	1	0.714656	1	0.938016	1
REACTOME_SIGNALING_BY_ACTIVIN	16	0.681783	1	0.712126	1	1.12263	0.74433
REACTOME_ION_TRANSPORT_BY_P_TYPE_ATPASES	52	-1.05087	1	0.711118	1	-0.955223	1
REACTOME_PEROXISOMAL_PROTEIN_IMPORT	61	-1.1464	1	0.710559	1	0.727779	1
REACTOME_VISUAL_PHOTOTRANSDUCTION	92	-0.948768	1	0.707498	1	0.936048	1
REACTOME_RND3_GTPASE_CYCLE	42	1.33577	1	0.706051	1	0.552971	1
REACTOME_POLO_LIKE_KINASE_MEDIATED_EVENTS	16	-1.05516	1	0.705612	1	-0.901868	1
REACTOME_TIE2_SIGNALING	17	0.877938	1	0.704652	1	0.612706	1
REACTOME_ADHERENS_JUNCTIONS_INTERACTIONS	55	-0.639147	1	0.702549	1	0.663183	1
REACTOME_SEPARATION_OF_SISTER_CHROMATIDS	176	-1.09357	1	0.70221	1	-0.782801	1
REACTOME_CELL_JUNCTION_ORGANIZATION	110	1.05108	1	0.701081	1	0.659904	1
REACTOME_CALNEXIN_CALRETICULIN_CYCLE	25	-0.447234	1	0.700434	1	0.935122	1
REACTOME_CYTOSOLIC_TRNA_AMINOACYLATION	24	-0.648318	1	0.6999	1	0.677489	1
REACTOME_VEGFR2_MEDIATED_CELL_PROLIFERATION	18	0.533636	1	0.698556	1	0.860424	1
REACTOME_MRNA_DECAY_BY_5_TO_3_EXORIBONUCLEASE	15	0.487255	1	0.697924	1	0.399817	1
REACTOME_FORMATION_OF_INCISION_COMPLEX_IN_GG_NER	41	0.834572	1	0.697188	1	-1.06924	1
REACTOME_METALLOPROTEASE_DUBS	24	-1.24961	1	0.696319	1	1.12767	0.731129
REACTOME_GAP_JUNCTION_TRAFFICKING_AND_REGULATION	40	0.846224	1	0.696052	1	-1.07769	1
REACTOME_DNA_DOUBLE_STRAND_BREAK_RESPONSE	50	-0.585151	1	0.695715	1	0.564187	1
REACTOME_ASSEMBLY_OF_THE_HIV_VIRION	16	-0.507558	1	0.695668	1	0.4292	1
REACTOME_FRS_MEDIATED_FGFR1_SIGNALING	20	-1.19724	1	0.695257	1	0.870744	1
REACTOME_DOWNSTREAM_SIGNALING_OF_ACTIVATED_FGFR1	28	-1.22312	1	0.690894	1	0.890381	1
REACTOME_AMINO_ACID_TRANSPORT_ACROSS_THE_PLASMA_MEMBRANE	32	0.854787	1	0.690789	1	-0.914853	1
REACTOME_NEGATIVE_REGULATION_OF_FGFR1_SIGNALING	29	-1.15859	1	0.689981	1	0.892993	1
REACTOME_NS1_MEDIATED_EFFECTS_ON_HOST_PATHWAYS	38	-1.19388	1	0.689099	1	0.664576	1
REACTOME_BASE_EXCISION_REPAIR_AP_SITE_FORMATION	26	-0.724877	1	0.687794	1	0.71142	1
REACTOME_INTEGRATION_OF_ENERGY_METABOLISM	104	1.06646	1	0.686537	1	0.483437	1
REACTOME_METABOLIC_DISORDERS_OF_BIOLOGICAL_OXIDATION_ENZYMES	31	-1.41104	1	0.686085	1	1.24607	0.476191
REACTOME_CA_DEPENDENT_EVENTS	36	0.829415	1	0.684312	1	0.623261	1
REACTOME_PI_3K_CASCADE_FGFR1	19	-1.17457	1	0.683262	1	0.880187	1
REACTOME_SYNTHESIS_OF_IP3_AND_IP4_IN_THE_CYTOSOL	26	-0.354626	1	0.683207	1	0.564797	1
REACTOME_GAP_JUNCTION_ASSEMBLY	28	0.846383	1	0.683017	1	-1.10132	1
REACTOME_METABOLISM_OF_NUCLEOTIDES	93	-1.27158	1	0.682768	1	0.775643	1
REACTOME_GOLGI_ASSOCIATED_VESICLE_BIOGENESIS	56	-0.466783	1	0.682604	1	0.785203	1
REACTOME_TP53_REGULATES_TRANSCRIPTION_OF_GENES_INVOLVED_IN_G2_CELL_CYCLE_ARREST	17	-0.896677	1	0.681589	1	0.481882	1
REACTOME_MTORC1_MEDIATED_SIGNALLING	22	0.402517	1	0.680499	1	0.853244	1
REACTOME_ASSEMBLY_AND_CELL_SURFACE_PRESENTATION_OF_NMDA_RECEPTORS	37	0.973405	1	0.678713	1	-0.736506	1
REACTOME_FGFR1_LIGAND_BINDING_AND_ACTIVATION	15	-1.14184	1	0.678542	1	0.92049	1
REACTOME_MATERNAL_TO_ZYGOTIC_TRANSITION_MZT	72	-1.06571	1	0.678371	1	0.854265	1
REACTOME_N_GLYCAN_TRIMMING_IN_THE_ER_AND_CALNEXIN_CALRETICULIN_CYCLE	34	-0.438582	1	0.673632	1	0.787678	1
REACTOME_PROTEIN_METHYLATION	17	-0.558738	1	0.67306	1	0.707889	1
REACTOME_RMTS_METHYLATE_HISTONE_ARGININES	39	-0.896972	1	0.671025	1	1.08089	0.809792
REACTOME_CELL_CYCLE_CHECKPOINTS	252	-1.22211	1	0.670586	1	-0.686121	1
REACTOME_MITOTIC_PROPHASE	90	-0.680642	1	0.670499	1	0.600973	1
REACTOME_EPH_EPHRIN_SIGNALING	90	-0.545622	1	0.668284	1	0.901951	1
REACTOME_GPER1_SIGNALING	42	-1.06209	1	0.667443	1	0.890821	1
REACTOME_SIGNALING_BY_NOTCH3	48	0.601172	1	0.667112	1	-0.704192	1
REACTOME_GLUCOSE_METABOLISM	89	-0.77969	1	0.66416	1	0.730577	1
REACTOME_INTRA_GOLGI_AND_RETROGRADE_GOLGI_TO_ER_TRAFFIC	185	0.677634	1	0.663396	1	-0.640361	1
REACTOME_BUTYRATE_RESPONSE_FACTOR_1_BRF1_BINDS_AND_DESTABILIZES_MRNA	17	0.408595	1	0.662749	1	0.592914	1
REACTOME_G_ALPHA_12_13_SIGNALLING_EVENTS	76	0.876148	1	0.661337	1	0.499746	1
REACTOME_MET_ACTIVATES_PTK2_SIGNALING	30	0.9509	1	0.657825	1	-0.862607	1
REACTOME_TIGHT_JUNCTION_INTERACTIONS	26	0.940007	1	0.657598	1	-0.832711	1
REACTOME_PRESYNAPTIC_FUNCTION_OF_KAINATE_RECEPTORS	19	1.15551	1	0.657446	1	0.455777	1
REACTOME_RUNX2_REGULATES_OSTEOBLAST_DIFFERENTIATION	23	1.04353	1	0.652501	1	-0.850644	1
REACTOME_REGULATION_OF_INSULIN_SECRETION	74	1.20668	1	0.649328	1	0.500551	1
REACTOME_SEMA4D_INDUCED_CELL_MIGRATION_AND_GROWTH_CONE_COLLAPSE	18	-0.444888	1	0.64587	1	0.637331	1
REACTOME_RESPIRATORY_ELECTRON_TRANSPORT	85	0.501243	1	0.637961	1	-1.24875	0.948156
REACTOME_MITOTIC_METAPHASE_AND_ANAPHASE	219	-1.01536	1	0.633943	1	-0.757648	1
REACTOME_ADP_SIGNALLING_THROUGH_P2Y_PURINOCEPTOR_1	23	0.895468	1	0.633551	1	0.462341	1
REACTOME_SIGNALING_BY_MET	78	0.672406	1	0.631471	1	0.740078	1
REACTOME_ENDOGENOUS_STEROLS	24	-1.25793	1	0.62921	1	0.914063	1
REACTOME_CELL_CYCLE_MITOTIC	488	-0.930905	1	0.627783	1	-0.738481	1
REACTOME_ASPARAGINE_N_LINKED_GLYCOSYLATION	289	0.699723	1	0.626805	1	0.524905	1
REACTOME_ER_QUALITY_CONTROL_COMPARTMENT_ERQC	20	-0.382635	1	0.625597	1	0.838632	1
REACTOME_RHOQ_GTPASE_CYCLE	58	-0.614963	1	0.624528	1	0.708522	1
REACTOME_G_BETA_GAMMA_SIGNALLING_THROUGH_CDC42	18	1.08712	1	0.620127	1	-0.499099	1
REACTOME_THROMBOXANE_SIGNALLING_THROUGH_TP_RECEPTOR	22	1.2291	1	0.618461	1	-0.750671	1
REACTOME_TRANSCRIPTION_OF_E2F_TARGETS_UNDER_NEGATIVE_CONTROL_BY_P107_RBL1_AND_P130_RBL2_IN_COMPLEX_WITH_HDAC1	16	-0.810446	1	0.602194	1	-0.74331	1
REACTOME_DISEASES_ASSOCIATED_WITH_GLYCOSYLATION_PRECURSOR_BIOSYNTHESIS	15	-0.732531	1	0.602165	1	0.598441	1
REACTOME_DEADENYLATION_OF_MRNA	24	-0.455914	1	0.600915	1	0.595813	1
REACTOME_NRAGE_SIGNALS_DEATH_THROUGH_JNK	58	0.625651	1	0.600278	1	0.517595	1
REACTOME_SYNTHESIS_OF_PIPS_AT_THE_EARLY_ENDOSOME_MEMBRANE	16	0.481282	1	0.598339	1	0.569504	1
REACTOME_CONSTITUTIVE_SIGNALING_BY_AKT1_E17K_IN_CANCER	26	0.604759	1	0.59767	1	0.641606	1
REACTOME_REGULATION_OF_FZD_BY_UBIQUITINATION	21	1.50459	1	0.597648	1	-1.33001	0.958769
REACTOME_TRNA_PROCESSING_IN_THE_NUCLEUS	55	-0.603865	1	0.593942	1	0.478308	1
REACTOME_RECOGNITION_OF_DNA_DAMAGE_BY_PCNA_CONTAINING_REPLICATION_COMPLEX	30	0.95558	1	0.586421	1	-1.3985	0.815504
REACTOME_CGMP_EFFECTS	16	1.33529	1	0.586337	1	-1.38412	0.848224
REACTOME_INITIATION_OF_NUCLEAR_ENVELOPE_NE_REFORMATION	18	-1.09494	1	0.58501	1	0.35665	1
REACTOME_SIALIC_ACID_METABOLISM	32	1.22476	1	0.579473	1	-1.0012	1
REACTOME_HIV_TRANSCRIPTION_INITIATION	43	0.54393	1	0.578	1	-0.928522	1
REACTOME_RAS_ACTIVATION_UPON_CA2_INFLUX_THROUGH_NMDA_RECEPTOR	19	1.31011	1	0.577537	1	-0.40082	1
REACTOME_PROTEIN_LOCALIZATION	157	-1.01853	1	0.573902	1	0.523151	1
REACTOME_TRANSLATION	276	-0.530929	1	0.572168	1	0.311995	0.999942
REACTOME_EPHB_MEDIATED_FORWARD_SIGNALING	42	0.844124	1	0.569345	1	0.533384	1
REACTOME_TRANSCRIPTION_OF_THE_HIV_GENOME	65	0.454939	1	0.567406	1	-0.822027	1
REACTOME_SIGNALING_BY_NOTCH1	73	0.669803	1	0.565362	1	-0.869625	1
REACTOME_RUNX2_REGULATES_BONE_DEVELOPMENT	30	0.787967	1	0.565005	1	0.654199	1
REACTOME_RND1_GTPASE_CYCLE	42	1.08305	1	0.560129	1	-0.895271	1
REACTOME_GLYCOGEN_METABOLISM	24	-0.763368	1	0.556078	1	0.731987	1
REACTOME_COOPERATION_OF_PDCL_PHLP1_AND_TRIC_CCT_IN_G_PROTEIN_BETA_FOLDING	36	0.671418	1	0.555889	1	-0.499454	1
REACTOME_DNA_REPAIR	287	-0.696896	1	0.555422	1	-0.667878	1
REACTOME_RHOF_GTPASE_CYCLE	39	-0.641413	1	0.554046	1	0.670597	1
REACTOME_IRE1ALPHA_ACTIVATES_CHAPERONES	48	1.10673	1	0.549901	1	-0.64268	1
REACTOME_M_PHASE	347	-0.876872	1	0.538964	1	-0.744219	1
REACTOME_SULFUR_AMINO_ACID_METABOLISM	27	-1.00324	1	0.53762	1	-0.784099	1
REACTOME_SIGNALING_BY_BMP	31	1.00935	1	0.536867	1	0.602938	1
REACTOME_SYNTHESIS_OF_SUBSTRATES_IN_N_GLYCAN_BIOSYTHESIS	61	1.03269	1	0.535975	1	-0.886996	1
REACTOME_DUAL_INCISION_IN_GG_NER	40	0.81636	1	0.534787	1	-1.28231	0.97096
REACTOME_SIGNALING_BY_FGFR2_IIIA_TM	18	1.0024	1	0.532878	1	-1.22579	0.915844
REACTOME_VXPX_CARGO_TARGETING_TO_CILIUM	20	-1.28585	1	0.530164	1	1.20157	0.574103
REACTOME_MATURATION_OF_SARS_COV_2_SPIKE_PROTEIN	35	0.98461	1	0.528675	1	0.361341	1
REACTOME_EPIGENETIC_REGULATION_OF_GENE_EXPRESSION	134	-0.635641	1	0.524407	1	0.574058	1
REACTOME_ACTIVATION_OF_KAINATE_RECEPTORS_UPON_GLUTAMATE_BINDING	28	1.0672	1	0.524273	1	-0.45186	1
REACTOME_RRNA_MODIFICATION_IN_THE_NUCLEUS_AND_CYTOSOL	58	-0.546664	1	0.524023	1	0.681946	1
REACTOME_MITOCHONDRIAL_BIOGENESIS	89	0.920708	1	0.522873	1	-0.475851	1
REACTOME_RESPIRATORY_ELECTRON_TRANSPORT_ATP_SYNTHESIS_BY_CHEMIOSMOTIC_COUPLING_AND_HEAT_PRODUCTION_BY_UNCOUPLING_PROTEINS	105	-0.904852	1	0.521843	1	-0.915354	1
REACTOME_CREB1_PHOSPHORYLATION_THROUGH_NMDA_RECEPTOR_MEDIATED_ACTIVATION_OF_RAS_SIGNALING	26	1.20105	1	0.521675	1	0.435357	1
REACTOME_OPIOID_SIGNALLING	86	-0.729904	1	0.52056	1	0.595531	1
REACTOME_TP53_REGULATES_TRANSCRIPTION_OF_DNA_REPAIR_GENES	59	-0.55109	1	0.519773	1	-0.703889	1
REACTOME_DUAL_INCISION_IN_TC_NER	63	0.705732	1	0.519418	1	-1.13445	1
REACTOME_TRANSCRIPTIONAL_REGULATION_BY_E2F6	34	-0.373398	1	0.516447	1	-0.498056	1
REACTOME_REGULATION_OF_TP53_ACTIVITY	155	-0.571389	1	0.508487	1	0.433743	1
REACTOME_RECRUITMENT_OF_NUMA_TO_MITOTIC_CENTROSOMES	86	0.564437	1	0.507694	1	-0.73613	1
REACTOME_PKA_MEDIATED_PHOSPHORYLATION_OF_CREB	19	0.752861	1	0.506705	1	0.495808	1
REACTOME_HIV_LIFE_CYCLE	140	-0.393038	1	0.506504	1	-0.493927	1
REACTOME_BIOSYNTHESIS_OF_THE_N_GLYCAN_PRECURSOR_DOLICHOL_LIPID_LINKED_OLIGOSACCHARIDE_LLO_AND_TRANSFER_TO_A_NASCENT_PROTEIN	75	0.971393	1	0.497174	1	-0.753783	1
REACTOME_N_GLYCAN_ANTENNAE_ELONGATION	15	-0.715143	1	0.491143	1	0.9426	1
REACTOME_NUCLEAR_IMPORT_OF_REV_PROTEIN	32	-0.473843	1	0.481254	1	-0.528542	1
REACTOME_INTERACTIONS_OF_VPR_WITH_HOST_CELLULAR_PROTEINS	35	-0.810199	1	0.479008	1	-0.469584	1
REACTOME_EPHA_MEDIATED_GROWTH_CONE_COLLAPSE	28	-0.865543	1	0.478627	1	1.00827	0.937991
REACTOME_G2_M_DNA_DAMAGE_CHECKPOINT	65	-0.725894	1	0.477362	1	-0.825589	1
REACTOME_MITOPHAGY	27	0.506027	1	0.473051	1	-0.646393	1
REACTOME_INTERACTIONS_OF_REV_WITH_HOST_CELLULAR_PROTEINS	35	-0.516617	1	0.47287	1	-0.549385	1
REACTOME_RNA_POLYMERASE_I_TRANSCRIPTION_TERMINATION	29	-0.400424	1	0.470083	1	0.471917	1
REACTOME_RND2_GTPASE_CYCLE	43	1.4184	1	0.469834	1	-1.30634	0.958489
REACTOME_RNA_POLYMERASE_III_TRANSCRIPTION_INITIATION_FROM_TYPE_1_PROMOTER	26	0.465784	1	0.465644	1	-0.571191	1
REACTOME_PKA_ACTIVATION_IN_GLUCAGON_SIGNALLING	16	0.841552	1	0.462089	1	0.497	1
REACTOME_ADRENALINE_NORADRENALINE_INHIBITS_INSULIN_SECRETION	26	0.939315	1	0.461746	1	-0.702795	1
REACTOME_TRNA_AMINOACYLATION	41	-0.954756	1	0.459778	1	0.393881	1
REACTOME_REGULATION_OF_PTEN_GENE_TRANSCRIPTION	59	-0.697026	1	0.458035	1	0.549511	1
REACTOME_SIGNALING_BY_NOTCH1_HD_DOMAIN_MUTANTS_IN_CANCER	15	0.40018	1	0.457289	1	0.475465	1
REACTOME_PINK1_PRKN_MEDIATED_MITOPHAGY	20	0.513753	1	0.456895	1	-0.542197	1
REACTOME_NUCLEAR_ENVELOPE_BREAKDOWN	50	-0.738428	1	0.454441	1	-0.372003	1
REACTOME_TRANSCRIPTION_COUPLED_NUCLEOTIDE_EXCISION_REPAIR_TC_NER	76	0.671741	1	0.453665	1	-1.01488	1
REACTOME_HOMOLOGY_DIRECTED_REPAIR	109	-0.619182	1	0.449451	1	-1.00943	1
REACTOME_RNA_POLYMERASE_III_CHAIN_ELONGATION	17	0.431002	1	0.437537	1	-0.4746	1
REACTOME_INTERCONVERSION_OF_NUCLEOTIDE_DI_AND_TRIPHOSPHATES	28	-0.967572	1	0.436214	1	-0.506518	1
REACTOME_ACTIVATION_OF_NMDA_RECEPTORS_AND_POSTSYNAPTIC_EVENTS	83	1.18553	1	0.432812	1	-0.665792	1
REACTOME_GLUCAGON_LIKE_PEPTIDE_1_GLP1_REGULATES_INSULIN_SECRETION	39	1.06394	1	0.429676	1	-0.564309	1
REACTOME_RNA_POLYMERASE_I_TRANSCRIPTION_INITIATION	45	-0.367369	1	0.428631	1	0.428487	1
REACTOME_RHOBTB2_GTPASE_CYCLE	23	-0.874855	1	0.427719	1	0.80763	1
REACTOME_NUCLEAR_PORE_COMPLEX_NPC_DISASSEMBLY	34	-0.830305	1	0.421514	1	-0.414175	1
REACTOME_DNA_STRAND_ELONGATION	31	-0.935156	1	0.42115	1	-0.824024	1
REACTOME_GLOBAL_GENOME_NUCLEOTIDE_EXCISION_REPAIR_GG_NER	82	0.663248	1	0.415914	1	-1.04484	1
REACTOME_RNA_POLYMERASE_II_TRANSCRIPTION_TERMINATION	65	-0.619306	1	0.414922	1	-0.50866	1
REACTOME_RHOBTB1_GTPASE_CYCLE	23	-1.04934	1	0.414332	1	0.509964	1
REACTOME_TGF_BETA_RECEPTOR_SIGNALING_IN_EMT_EPITHELIAL_TO_MESENCHYMAL_TRANSITION	16	0.458681	1	0.413803	1	-0.573515	1
REACTOME_ABERRANT_REGULATION_OF_MITOTIC_EXIT_IN_CANCER_DUE_TO_RB1_DEFECTS	19	-0.501614	1	0.413149	1	-0.5003	1
REACTOME_SNRNP_ASSEMBLY	51	-0.768953	1	0.407775	1	0.362797	1
REACTOME_PROCESSING_OF_DNA_DOUBLE_STRAND_BREAK_ENDS	69	-0.775226	1	0.40512	1	-0.721727	1
REACTOME_DNA_DOUBLE_STRAND_BREAK_REPAIR	139	-0.717548	1	0.396421	1	-0.780565	1
REACTOME_NOTCH2_ACTIVATION_AND_TRANSMISSION_OF_SIGNAL_TO_THE_NUCLEUS	22	0.392599	1	0.391959	1	-0.49637	1
REACTOME_PHOSPHORYLATION_OF_THE_APC_C	19	-1.05525	1	0.390422	1	-0.759839	1
REACTOME_HIV_ELONGATION_ARREST_AND_RECOVERY	31	0.513282	1	0.39006	1	-1.30317	0.944878
REACTOME_PROCESSING_OF_CAPPED_INTRONLESS_PRE_MRNA	28	0.642786	1	0.386366	1	-0.531454	1
REACTOME_RHOBTB_GTPASE_CYCLE	35	-0.978839	1	0.383747	1	0.791022	1
REACTOME_CARGO_TRAFFICKING_TO_THE_PERICILIARY_MEMBRANE	49	-1.03262	1	0.381877	1	0.952563	1
REACTOME_MTOR_SIGNALLING	39	1.18196	1	0.371519	1	0.409462	1
REACTOME_ENERGY_DEPENDENT_REGULATION_OF_MTOR_BY_LKB1_AMPK	28	1.28542	1	0.365954	1	-0.455189	1
REACTOME_SYNTHESIS_OF_ACTIVE_UBIQUITIN_ROLES_OF_E1_AND_E2_ENZYMES	30	-0.470117	1	0.357783	1	-0.564909	1
REACTOME_RHOU_GTPASE_CYCLE	40	0.45799	1	0.352528	1	0.434652	1
REACTOME_RECEPTOR_TYPE_TYROSINE_PROTEIN_PHOSPHATASES	20	0.978983	1	0.351105	1	0.478115	1
REACTOME_SYNAPTIC_ADHESION_LIKE_MOLECULES	21	1.18368	1	0.337922	1	-0.7311	1
REACTOME_NUCLEOTIDE_EXCISION_REPAIR	107	0.537043	1	0.337022	1	-0.963024	1
REACTOME_SUMOYLATION_OF_TRANSCRIPTION_COFACTORS	42	0.412219	1	0.284423	1	-0.39315	1
REACTOME_SUMOYLATION_OF_CHROMATIN_ORGANIZATION_PROTEINS	54	0.35418	1	0.273728	0.999993	-0.458726	1
REACTOME_PROTEIN_PROTEIN_INTERACTIONS_AT_SYNAPSES	85	1.3214	1	-0.351376	0.999837	-0.721603	1
REACTOME_BBSOME_MEDIATED_CARGO_TARGETING_TO_CILIUM	23	-0.594978	1	-0.354993	1	0.565442	1
REACTOME_APC_C_CDC20_MEDIATED_DEGRADATION_OF_CYCLIN_B	23	-1.04071	1	-0.359032	1	-0.830956	1
REACTOME_HIV_TRANSCRIPTION_ELONGATION	40	0.307937	1	-0.369354	1	-1.3074	0.982718
REACTOME_APC_CDC20_MEDIATED_DEGRADATION_OF_NEK2A	25	-0.762372	1	-0.375394	1	-0.865439	1
REACTOME_CONVERSION_FROM_APC_C_CDC20_TO_APC_C_CDH1_IN_LATE_ANAPHASE	19	-0.880811	1	-0.376291	1	-0.613404	1
REACTOME_ABORTIVE_ELONGATION_OF_HIV_1_TRANSCRIPT_IN_THE_ABSENCE_OF_TAT	22	0.61596	1	-0.384178	1	-1.51538	0.934009
REACTOME_DEADENYLATION_DEPENDENT_MRNA_DECAY	54	0.450264	1	-0.385801	1	-0.531838	1
REACTOME_TRANSCRIPTION_OF_E2F_TARGETS_UNDER_NEGATIVE_CONTROL_BY_DREAM_COMPLEX	19	-0.599444	1	-0.390817	1	-0.664915	1
REACTOME_PROCESSIVE_SYNTHESIS_ON_THE_C_STRAND_OF_THE_TELOMERE	19	-0.514258	1	-0.406389	1	-0.458034	1
REACTOME_RNA_POLYMERASE_III_TRANSCRIPTION_INITIATION_FROM_TYPE_3_PROMOTER	26	0.59318	1	-0.407889	1	-0.458372	1
REACTOME_MRNA_SPLICING	208	-0.912954	1	-0.408794	1	-0.524139	1
REACTOME_MRNA_CAPPING	27	0.425436	1	-0.411141	1	-1.56065	1
REACTOME_RAS_PROCESSING	22	-1.2031	1	-0.411927	1	0.646657	1
REACTOME_DOWNREGULATION_OF_TGF_BETA_RECEPTOR_SIGNALING	25	-0.505242	1	-0.417459	1	0.405782	1
REACTOME_NEUREXINS_AND_NEUROLIGINS	54	1.25137	1	-0.42974	1	-0.972236	1
REACTOME_LONG_TERM_POTENTIATION	22	1.36955	1	-0.43325	1	-0.659472	1
REACTOME_ERK_MAPK_TARGETS	21	1.0994	1	-0.44566	1	-0.376795	1
REACTOME_UNBLOCKING_OF_NMDA_RECEPTORS_GLUTAMATE_BINDING_AND_ACTIVATION	21	1.31857	1	-0.446631	1	-0.935043	1
REACTOME_NRIF_SIGNALS_CELL_DEATH_FROM_THE_NUCLEUS	16	-0.30648	1	-0.44722	1	0.450523	1
REACTOME_RNA_POLYMERASE_III_TRANSCRIPTION	39	0.492762	1	-0.448501	1	-0.506098	1
REACTOME_PROCESSING_OF_CAPPED_INTRON_CONTAINING_PRE_MRNA	274	-0.858859	1	-0.453797	1	-0.555387	1
REACTOME_MRNA_SPLICING_MINOR_PATHWAY	49	-0.709611	1	-0.459339	1	-1.26982	1
REACTOME_RNA_POLYMERASE_II_PRE_TRANSCRIPTION_EVENTS	76	-0.621575	1	-0.460316	1	-0.73725	1
REACTOME_TRAFFICKING_OF_AMPA_RECEPTORS	31	1.07557	1	-0.461158	1	-1.02815	1
REACTOME_MICRORNA_MIRNA_BIOGENESIS	24	-0.681159	1	-0.465857	1	0.837793	1
REACTOME_G1_S_SPECIFIC_TRANSCRIPTION	28	-1.11095	1	-0.468119	1	-0.653971	1
REACTOME_TRNA_PROCESSING	103	-0.62988	1	-0.472285	1	-0.4476	1
REACTOME_INHIBITION_OF_THE_PROTEOLYTIC_ACTIVITY_OF_APC_C_REQUIRED_FOR_THE_ONSET_OF_ANAPHASE_BY_MITOTIC_SPINDLE_CHECKPOINT_COMPONENTS	20	-0.80745	1	-0.489092	1	-0.978978	1
REACTOME_FORMATION_OF_THE_EARLY_ELONGATION_COMPLEX	31	0.409966	1	-0.489283	1	-1.47694	0.75393
REACTOME_CLASS_I_PEROXISOMAL_MEMBRANE_PROTEIN_IMPORT	19	-0.49899	1	-0.490381	1	-0.665462	1
REACTOME_PROTEIN_HYDROXYLATION	19	0.48483	1	-0.49278	1	-0.591451	1
REACTOME_GLYCOGEN_STORAGE_DISEASES	15	-0.559851	1	-0.493114	1	0.603024	1
REACTOME_NEGATIVE_REGULATION_OF_NMDA_RECEPTOR_MEDIATED_NEURONAL_TRANSMISSION	21	1.32635	1	-0.495857	1	-0.894122	1
REACTOME_TRNA_MODIFICATION_IN_THE_NUCLEUS_AND_CYTOSOL	42	-0.520687	1	-0.500152	1	-0.381295	1
REACTOME_ORGANELLE_BIOGENESIS_AND_MAINTENANCE	280	-0.570614	1	-0.504115	1	0.462347	1
REACTOME_VIRAL_MESSENGER_RNA_SYNTHESIS	41	-0.356765	1	-0.518884	1	-1.28881	0.963612
REACTOME_REGULATION_OF_TP53_ACTIVITY_THROUGH_METHYLATION	18	-0.655107	1	-0.51983	1	-0.405521	1
REACTOME_NOTCH_HLH_TRANSCRIPTION_PATHWAY	27	-0.335516	1	-0.520118	1	-0.334497	0.99996
REACTOME_TRANSPORT_OF_MATURE_TRANSCRIPT_TO_CYTOPLASM	79	-0.784006	1	-0.522727	1	-0.518717	1
REACTOME_FORMATION_OF_WDR5_CONTAINING_HISTONE_MODIFYING_COMPLEXES	38	-0.348608	1	-0.530841	1	0.364779	1
REACTOME_SEROTONIN_NEUROTRANSMITTER_RELEASE_CYCLE	17	-1.0743	1	-0.537418	1	0.581752	1
REACTOME_RHO_GTPASES_ACTIVATE_ROCKS	17	0.36965	1	-0.543729	1	-0.524954	1
REACTOME_NOTCH3_ACTIVATION_AND_TRANSMISSION_OF_SIGNAL_TO_THE_NUCLEUS	25	-0.495206	1	-0.547732	1	-0.681116	1
REACTOME_DAG_AND_IP3_SIGNALING	40	0.916227	1	-0.548603	1	-0.478343	1
REACTOME_G_PROTEIN_MEDIATED_EVENTS	53	-1.03726	1	-0.548652	1	0.755101	1
REACTOME_RAP1_SIGNALLING	15	0.563266	1	-0.552307	1	-0.426667	1
REACTOME_DOPAMINE_NEUROTRANSMITTER_RELEASE_CYCLE	22	-0.930157	1	-0.554362	1	0.396449	1
REACTOME_PROCESSIVE_SYNTHESIS_ON_THE_LAGGING_STRAND	15	-0.626795	1	-0.557566	1	-0.759728	1
REACTOME_MITOCHONDRIAL_TRNA_AMINOACYLATION	20	-0.964826	1	-0.562457	1	0.402818	1
REACTOME_TRANSLESION_SYNTHESIS_BY_POLH	19	-0.6446	1	-0.563784	1	-0.750125	1
REACTOME_RNA_POLYMERASE_III_TRANSCRIPTION_TERMINATION	22	0.397655	1	-0.567613	1	-0.488684	1
REACTOME_POSTMITOTIC_NUCLEAR_PORE_COMPLEX_NPC_REFORMATION	26	-0.426955	1	-0.570574	1	-0.584772	1
REACTOME_CILIUM_ASSEMBLY	191	-0.778855	1	-0.58502	1	0.518574	1
REACTOME_TELOMERE_MAINTENANCE	74	-0.807415	1	-0.589735	1	-0.536636	1
REACTOME_SIGNALING_BY_NOTCH1_PEST_DOMAIN_MUTANTS_IN_CANCER	57	0.815353	1	-0.589851	1	-1.12165	1
REACTOME_N_GLYCAN_ANTENNAE_ELONGATION_IN_THE_MEDIAL_TRANS_GOLGI	24	-0.493048	1	-0.590108	1	0.541668	1
REACTOME_PHASE_0_RAPID_DEPOLARISATION	32	0.636903	1	-0.590741	1	-0.64548	1
REACTOME_RESOLUTION_OF_D_LOOP_STRUCTURES	34	-0.462727	1	-0.609137	1	-1.21342	0.904438
REACTOME_NEUROTRANSMITTER_RECEPTORS_AND_POSTSYNAPTIC_SIGNAL_TRANSMISSION	189	0.954792	1	-0.618954	1	-0.74615	1
REACTOME_G0_AND_EARLY_G1	27	-0.806501	1	-0.618988	1	-1.05022	1
REACTOME_TRANSLESION_SYNTHESIS_BY_POLK	17	-0.89481	1	-0.619549	1	-0.612922	1
REACTOME_TRAFFICKING_OF_GLUR2_CONTAINING_AMPA_RECEPTORS	17	1.1167	1	-0.626177	1	-1.07332	1
REACTOME_PROCESSING_OF_INTRONLESS_PRE_MRNAS	19	-0.477542	1	-0.62725	1	-0.505912	1
REACTOME_RESOLUTION_OF_ABASIC_SITES_AP_SITES	38	0.78304	1	-0.633688	1	-0.979758	1
REACTOME_RHOV_GTPASE_CYCLE	37	-0.526505	1	-0.635842	1	0.579185	1
REACTOME_RHO_GTPASES_ACTIVATE_PAKS	20	0.555355	1	-0.637403	1	-0.561425	1
REACTOME_SUMOYLATION_OF_SUMOYLATION_PROTEINS	33	-0.473367	1	-0.646896	1	-0.643491	1
REACTOME_BASE_EXCISION_REPAIR	54	-0.670484	1	-0.651827	1	-0.662991	1
REACTOME_SYNTHESIS_SECRETION_AND_DEACYLATION_OF_GHRELIN	18	-1.18063	1	-0.65215	1	1.02608	0.906803
REACTOME_GLUCONEOGENESIS	33	0.80889	1	-0.654508	1	0.50351	1
REACTOME_DISEASES_OF_CARBOHYDRATE_METABOLISM	31	0.73235	1	-0.657491	1	-1.00862	1
REACTOME_EPHRIN_SIGNALING	19	0.849126	1	-0.65764	1	-0.713653	1
REACTOME_SIGNALING_BY_NTRK2_TRKB	24	1.29144	1	-0.660422	1	-0.924911	1
REACTOME_KSRP_KHSRP_BINDS_AND_DESTABILIZES_MRNA	17	0.418715	1	-0.663568	1	-0.576035	1
REACTOME_REGULATION_OF_PYRUVATE_DEHYDROGENASE_PDH_COMPLEX	15	0.639151	1	-0.669247	1	-0.672558	1
REACTOME_INTERACTION_BETWEEN_L1_AND_ANKYRINS	30	-0.6305	1	-0.670022	1	0.550841	1
REACTOME_CA2_PATHWAY	57	-0.740712	1	-0.673501	1	0.657183	1
REACTOME_EGR2_AND_SOX10_MEDIATED_INITIATION_OF_SCHWANN_CELL_MYELINATION	28	-0.65588	1	-0.674002	1	0.733797	1
REACTOME_SUMOYLATION_OF_DNA_REPLICATION_PROTEINS	43	-0.715668	1	-0.67418	1	-0.849567	1
REACTOME_RHO_GTPASES_ACTIVATE_FORMINS	129	-1.12673	1	-0.675587	1	-1.22207	0.914539
REACTOME_SUMOYLATION_OF_RNA_BINDING_PROTEINS	45	-0.530208	1	-0.689088	1	-0.608469	1
REACTOME_GLUTAMATE_NEUROTRANSMITTER_RELEASE_CYCLE	23	0.91247	1	-0.694742	1	-0.898003	1
REACTOME_RHOB_GTPASE_CYCLE	67	-1.06507	1	-0.695076	1	0.624898	1
REACTOME_TRANSPORT_OF_THE_SLBP_DEPENDANT_MATURE_MRNA	34	-0.538256	1	-0.698664	1	-0.633333	1
REACTOME_LAGGING_STRAND_SYNTHESIS	20	-0.717047	1	-0.712351	1	-0.998222	1
REACTOME_LDL_CLEARANCE	18	-0.888012	1	-0.712903	1	0.912335	1
REACTOME_LISTERIA_MONOCYTOGENES_ENTRY_INTO_HOST_CELLS	20	0.931586	1	-0.71339	1	-1.06743	1
REACTOME_EFFECTS_OF_PIP2_HYDROLYSIS	26	0.537508	1	-0.7167	1	-0.572053	1
REACTOME_SPHINGOLIPID_DE_NOVO_BIOSYNTHESIS	33	1.41735	1	-0.736317	1	0.745241	1
REACTOME_NOTCH1_INTRACELLULAR_DOMAIN_REGULATES_TRANSCRIPTION	47	0.904285	1	-0.73852	1	-1.41141	0.867995
REACTOME_KERATAN_SULFATE_KERATIN_METABOLISM	35	-0.620104	1	-0.745077	1	-1.03377	1
REACTOME_MITOCHONDRIAL_PROTEIN_IMPORT	62	-0.868795	1	-0.748394	1	-1.13239	1
REACTOME_E2F_MEDIATED_REGULATION_OF_DNA_REPLICATION	22	-1.24412	1	-0.748584	1	0.57052	1
REACTOME_INSULIN_PROCESSING	25	0.83381	1	-0.755266	1	-0.903004	1
REACTOME_INWARDLY_RECTIFYING_K_CHANNELS	33	-0.746069	1	-0.756022	1	-0.756486	1
REACTOME_METABOLISM_OF_STEROID_HORMONES	31	-1.42794	1	-0.761802	1	0.977084	0.989705
REACTOME_KERATAN_SULFATE_BIOSYNTHESIS	27	0.723923	1	-0.762567	1	-0.997806	1
REACTOME_GAP_FILLING_DNA_REPAIR_SYNTHESIS_AND_LIGATION_IN_GG_NER	25	-0.676701	1	-0.763106	1	-0.943005	1
REACTOME_TRANSPORT_OF_MATURE_MRNAS_DERIVED_FROM_INTRONLESS_TRANSCRIPTS	40	-0.501503	1	-0.764331	1	-0.674922	1
REACTOME_AMINO_ACIDS_REGULATE_MTORC1	49	0.777251	1	-0.764447	1	0.367256	1
REACTOME_FORMATION_OF_RNA_POL_II_ELONGATION_COMPLEX	55	-0.591801	1	-0.765967	1	-1.0661	1
REACTOME_RESOLUTION_OF_SISTER_CHROMATID_COHESION	116	-1.20068	1	-0.769019	1	-1.4031	0.869462
REACTOME_LAMININ_INTERACTIONS	29	-0.75154	1	-0.778443	1	-0.832043	1
REACTOME_FGFR2_ALTERNATIVE_SPLICING	25	1.3531	1	-0.783258	1	-1.50029	0.859649
REACTOME_BLOOD_GROUP_SYSTEMS_BIOSYNTHESIS	16	-0.687339	1	-0.787667	1	0.783819	1
REACTOME_MET_PROMOTES_CELL_MOTILITY	41	0.826923	1	-0.790141	1	-0.811267	1
REACTOME_NETRIN_1_SIGNALING	49	-0.75333	1	-0.791355	1	0.656627	1
REACTOME_ACTIVATION_OF_THE_PRE_REPLICATIVE_COMPLEX	31	-1.07317	1	-0.791419	1	-0.869752	1
REACTOME_ACTIVATION_OF_ATR_IN_RESPONSE_TO_REPLICATION_STRESS	36	-1.06311	1	-0.793588	1	-0.857975	1
REACTOME_NPAS4_REGULATES_EXPRESSION_OF_TARGET_GENES	21	0.686642	1	-0.795182	1	0.932574	1
REACTOME_RHOC_GTPASE_CYCLE	72	-0.580901	1	-0.795406	1	0.526741	1
REACTOME_SIGNAL_AMPLIFICATION	31	-1.05152	1	-0.803175	1	-0.683956	1
REACTOME_HDR_THROUGH_HOMOLOGOUS_RECOMBINATION_HRR	67	-0.582841	1	-0.812527	1	-1.21592	0.909056
REACTOME_REGULATION_OF_GLUCOKINASE_BY_GLUCOKINASE_REGULATORY_PROTEIN	30	-0.476926	1	-0.818974	1	-0.847471	1
REACTOME_DEACTIVATION_OF_THE_BETA_CATENIN_TRANSACTIVATING_COMPLEX	39	-0.960367	1	-0.820592	1	-0.552717	1
REACTOME_DISEASES_ASSOCIATED_WITH_GLYCOSAMINOGLYCAN_METABOLISM	41	1.02165	1	-0.821399	1	-0.796358	1
REACTOME_DARPP_32_EVENTS	22	1.06118	1	-0.829655	1	-0.744612	1
REACTOME_NR1H3_NR1H2_REGULATE_GENE_EXPRESSION_LINKED_TO_CHOLESTEROL_TRANSPORT_AND_EFFLUX	36	-0.532029	1	-0.830163	1	-0.706124	1
REACTOME_PHASE_4_RESTING_MEMBRANE_POTENTIAL	17	-1.1087	1	-0.834945	1	0.649344	1
REACTOME_SMOOTH_MUSCLE_CONTRACTION	41	-0.860799	1	-0.837607	1	0.818379	1
REACTOME_CYCLIN_A_B1_B2_ASSOCIATED_EVENTS_DURING_G2_M_TRANSITION	25	-1.18225	1	-0.841831	1	-0.85218	1
REACTOME_MEIOTIC_SYNAPSIS	40	-0.784683	1	-0.846096	1	0.630557	1
REACTOME_POLYMERASE_SWITCHING_ON_THE_C_STRAND_OF_THE_TELOMERE	26	-0.622599	1	-0.846633	1	-1.08492	1
REACTOME_DISASSEMBLY_OF_THE_DESTRUCTION_COMPLEX_AND_RECRUITMENT_OF_AXIN_TO_THE_MEMBRANE	29	1.7384	0.269838	-0.847973	1	-1.52366	1
REACTOME_GABA_B_RECEPTOR_ACTIVATION	41	-0.995616	1	-0.849256	1	0.525135	1
REACTOME_MYOGENESIS	27	-1.00371	1	-0.84929	1	-0.690006	1
REACTOME_TELOMERE_C_STRAND_LAGGING_STRAND_SYNTHESIS	34	-0.665413	1	-0.849906	1	-1.02306	1
REACTOME_GABA_RECEPTOR_ACTIVATION	58	-0.797175	1	-0.851176	1	-0.755256	1
REACTOME_RECOGNITION_AND_ASSOCIATION_OF_DNA_GLYCOSYLASE_WITH_SITE_CONTAINING_AN_AFFECTED_PURINE	19	-0.91146	1	-0.854304	1	0.706466	1
REACTOME_BIOSYNTHESIS_OF_SPECIALIZED_PRORESOLVING_MEDIATORS_SPMS	15	0.807109	1	-0.854557	1	-0.936684	1
REACTOME_MITOTIC_PROMETAPHASE	191	-1.03813	1	-0.855675	1	-1.21959	0.908693
REACTOME_REPRODUCTION	97	-1.07496	1	-0.856539	1	0.674851	1
REACTOME_M_DECAY_DEGRADATION_OF_MATERNAL_MRNAS_BY_MATERNALLY_STORED_FACTORS	32	0.692549	1	-0.857367	1	-1.00559	1
REACTOME_MEIOTIC_RECOMBINATION	38	-0.806578	1	-0.860934	1	0.580857	1
REACTOME_ACTIVATION_OF_BH3_ONLY_PROTEINS	27	0.392178	1	-0.860943	1	0.516079	1
REACTOME_POTASSIUM_CHANNELS	97	0.934908	1	-0.861031	1	-0.933296	1
REACTOME_TRANSCRIPTIONAL_REGULATION_BY_MECP2	62	-0.668799	1	-0.864728	1	0.505441	1
REACTOME_DEPOSITION_OF_NEW_CENPA_CONTAINING_NUCLEOSOMES_AT_THE_CENTROMERE	35	-1.17772	1	-0.865396	1	-0.961554	1
REACTOME_DISEASES_OF_GLYCOSYLATION	134	0.778036	1	-0.865514	1	0.704914	1
REACTOME_ACTIVATION_OF_ANTERIOR_HOX_GENES_IN_HINDBRAIN_DEVELOPMENT_DURING_EARLY_EMBRYOGENESIS	62	-1.25817	1	-0.86766	1	0.910204	1
REACTOME_NR1H2_AND_NR1H3_MEDIATED_SIGNALING	42	-0.575671	1	-0.872485	1	-0.694951	1
REACTOME_NEURONAL_SYSTEM	387	0.834255	1	-0.876183	1	-0.810485	1
REACTOME_REGULATION_OF_PLK1_ACTIVITY_AT_G2_M_TRANSITION	86	-0.675331	1	-0.880469	1	-0.757165	1
REACTOME_MOLECULES_ASSOCIATED_WITH_ELASTIC_FIBRES	36	0.967526	1	-0.881118	1	-0.999427	1
REACTOME_FANCONI_ANEMIA_PATHWAY	35	-0.706369	1	-0.884668	1	-1.31142	1
REACTOME_SYNTHESIS_SECRETION_AND_INACTIVATION_OF_GLUCAGON_LIKE_PEPTIDE_1_GLP_1	17	-0.982026	1	-0.885107	1	0.62578	1
REACTOME_RHO_GTPASES_ACTIVATE_CIT	17	-0.472676	1	-0.891423	1	-0.952962	1
REACTOME_SYNTHESIS_OF_BILE_ACIDS_AND_BILE_SALTS	31	-0.832069	1	-0.903603	1	-0.974334	1
REACTOME_RECRUITMENT_OF_MITOTIC_CENTROSOME_PROTEINS_AND_COMPLEXES	78	-0.657036	1	-0.904734	1	-0.745654	1
REACTOME_PLASMA_LIPOPROTEIN_REMODELING	29	1.01497	1	-0.904877	1	0.789281	1
REACTOME_PLASMA_LIPOPROTEIN_CLEARANCE	36	-0.801715	1	-0.905268	1	0.816015	1
REACTOME_DISEASES_ASSOCIATED_WITH_O_GLYCOSYLATION_OF_PROTEINS	59	-0.654374	1	-0.91092	1	0.815559	1
REACTOME_CYTOSOLIC_SULFONATION_OF_SMALL_MOLECULES	19	1.34786	1	-0.911169	1	-1.26042	1
REACTOME_COLLAGEN_BIOSYNTHESIS_AND_MODIFYING_ENZYMES	65	1.01524	1	-0.919208	1	-1.07995	1
REACTOME_CHROMOSOME_MAINTENANCE	99	-1.1244	1	-0.921709	1	-0.995545	1
REACTOME_RESOLUTION_OF_AP_SITES_VIA_THE_MULTIPLE_NUCLEOTIDE_PATCH_REPLACEMENT_PATHWAY	25	-0.425499	1	-0.925516	1	-1.11468	1
REACTOME_AMINE_LIGAND_BINDING_RECEPTORS	35	1.35485	1	-0.927577	1	-1.2447	0.925154
REACTOME_SUMOYLATION_OF_DNA_METHYLATION_PROTEINS	16	-0.417812	1	-0.928946	1	-0.722213	1
REACTOME_TRANSMISSION_ACROSS_CHEMICAL_SYNAPSES	252	-0.702878	1	-0.929467	1	-0.871246	1
REACTOME_REGULATION_OF_TP53_ACTIVITY_THROUGH_PHOSPHORYLATION	90	-0.558119	1	-0.930553	1	-0.772023	1
REACTOME_WNT_LIGAND_BIOGENESIS_AND_TRAFFICKING	25	1.72713	0.222946	-0.933525	1	-1.4798	0.851524
REACTOME_CARBOXYTERMINAL_POST_TRANSLATIONAL_MODIFICATIONS_OF_TUBULIN	36	-1.1115	1	-0.942017	1	0.581686	1
REACTOME_PLATELET_CALCIUM_HOMEOSTASIS	27	0.688474	1	-0.949461	1	-0.94305	1
REACTOME_ADP_SIGNALLING_THROUGH_P2Y_PURINOCEPTOR_12	20	-1.2057	1	-0.953564	1	-0.721517	1
REACTOME_MUSCLE_CONTRACTION	193	-1.17229	1	-0.955817	1	0.798308	1
REACTOME_PLASMA_LIPOPROTEIN_ASSEMBLY_REMODELING_AND_CLEARANCE	68	0.878848	1	-0.95742	1	0.734637	1
REACTOME_BRANCHED_CHAIN_AMINO_ACID_CATABOLISM	21	0.411037	1	-0.968455	1	-1.24043	0.924621
REACTOME_ELEVATION_OF_CYTOSOLIC_CA2_LEVELS	15	-0.900221	1	-0.968756	1	-0.87763	1
REACTOME_PCNA_DEPENDENT_LONG_PATCH_BASE_EXCISION_REPAIR	21	-0.528658	1	-0.977809	1	-1.17451	0.977104
REACTOME_AURKA_ACTIVATION_BY_TPX2	71	-0.748618	1	-0.977854	1	-0.846347	1
REACTOME_MEIOSIS	68	-0.849517	1	-0.98566	1	-0.910776	1
REACTOME_SYNTHESIS_OF_PIPS_AT_THE_GOLGI_MEMBRANE	17	-0.876703	1	-0.993227	1	0.443165	1
REACTOME_DRUG_ADME	72	-1.0681	1	-0.994815	1	0.835385	1
REACTOME_HDR_THROUGH_SINGLE_STRAND_ANNEALING_SSA	37	-0.855552	1	-0.99562	1	-1.23811	0.897358
REACTOME_METABOLISM_OF_AMINO_ACIDS_AND_DERIVATIVES	353	-1.04442	1	-0.996584	1	0.658272	1
REACTOME_RA_BIOSYNTHESIS_PATHWAY	20	-1.15937	1	-0.997432	1	-0.890539	1
REACTOME_INTRA_GOLGI_TRAFFIC	42	-1.12842	1	-1.00547	1	0.485747	1
REACTOME_COLLAGEN_CHAIN_TRIMERIZATION	42	-0.583608	1	-1.00612	1	-1.17601	0.985986
REACTOME_DISORDERS_OF_TRANSMEMBRANE_TRANSPORTERS	167	-1.08062	1	-1.01435	1	0.675905	1
REACTOME_BIOLOGICAL_OXIDATIONS	157	-1.16574	1	-1.02486	1	0.82299	1
REACTOME_SIGNALING_BY_RETINOIC_ACID	39	-1.14725	1	-1.02825	1	-0.907745	1
REACTOME_BILE_ACID_AND_BILE_SALT_METABOLISM	39	-1.09537	1	-1.03519	1	-0.948793	1
REACTOME_ANCHORING_OF_THE_BASAL_BODY_TO_THE_PLASMA_MEMBRANE	95	-0.791419	1	-1.0358	1	-0.66442	1
REACTOME_TRANSFERRIN_ENDOCYTOSIS_AND_RECYCLING	27	-0.730931	1	-1.03754	1	0.700221	1
REACTOME_TP53_REGULATES_TRANSCRIPTION_OF_GENES_INVOLVED_IN_CYTOCHROME_C_RELEASE	18	-0.409701	1	-1.04074	1	-0.699593	1
REACTOME_METABOLISM_OF_STEROIDS	143	-1.35404	1	-1.05039	1	0.815372	1
REACTOME_TRANSPORT_OF_INORGANIC_CATIONS_ANIONS_AND_AMINO_ACIDS_OLIGOPEPTIDES	103	-1.00222	1	-1.05138	1	-1.00134	1
REACTOME_MITOTIC_SPINDLE_CHECKPOINT	107	-1.39234	1	-1.0523	1	-1.52792	1
REACTOME_ACTIVATION_OF_GENE_EXPRESSION_BY_SREBF_SREBP	42	-0.696678	1	-1.05308	1	-1.0005	1
REACTOME_REGULATION_OF_CHOLESTEROL_BIOSYNTHESIS_BY_SREBP_SREBF	55	-0.63608	1	-1.07442	1	-0.963447	1
REACTOME_METABOLISM_OF_PORPHYRINS	23	-1.23542	1	-1.07622	1	0.728523	1
REACTOME_MITOCHONDRIAL_TRANSLATION	89	-0.372617	1	-1.07666	1	-1.36144	0.930955
REACTOME_MRNA_DECAY_BY_3_TO_5_EXORIBONUCLEASE	15	-0.556956	1	-1.07804	1	-0.819225	1
REACTOME_FATTY_ACYL_COA_BIOSYNTHESIS	36	-1.44171	1	-1.08209	1	0.715153	1
REACTOME_PLASMA_LIPOPROTEIN_ASSEMBLY	18	-0.906637	1	-1.09101	1	0.767282	1
REACTOME_O_GLYCOSYLATION_OF_TSR_DOMAIN_CONTAINING_PROTEINS	39	0.6703	1	-1.09224	1	-1.06092	1
REACTOME_FORMATION_OF_ATP_BY_CHEMIOSMOTIC_COUPLING	15	-0.573056	1	-1.10319	1	-1.26388	1
REACTOME_GLYOXYLATE_METABOLISM_AND_GLYCINE_DEGRADATION	29	-1.14454	1	-1.10825	1	-0.756667	1
REACTOME_RESOLUTION_OF_D_LOOP_STRUCTURES_THROUGH_SYNTHESIS_DEPENDENT_STRAND_ANNEALING_SDSA	27	-0.509677	1	-1.11681	1	-1.55523	1
REACTOME_CARDIAC_CONDUCTION	122	-0.99469	1	-1.12049	1	-1.01291	1
REACTOME_REGULATION_OF_MECP2_EXPRESSION_AND_ACTIVITY	32	-1.03253	1	-1.12932	1	0.557301	1
REACTOME_ASPIRIN_ADME	16	0.765172	1	-1.13629	1	-1.08788	1
REACTOME_RECYCLING_OF_BILE_ACIDS_AND_SALTS	15	-1.30955	1	-1.13808	1	-0.911881	1
REACTOME_EXTENSION_OF_TELOMERES	51	-0.915017	1	-1.1404	1	-1.16472	0.987088
REACTOME_TELOMERE_EXTENSION_BY_TELOMERASE	23	-1.06377	1	-1.1405	1	-0.895268	1
REACTOME_SYNTHESIS_OF_BILE_ACIDS_AND_BILE_SALTS_VIA_7ALPHA_HYDROXYCHOLESTEROL	21	-0.785319	1	-1.14054	1	-1.19724	0.941712
REACTOME_PHASE_I_FUNCTIONALIZATION_OF_COMPOUNDS	78	-1.32634	1	-1.1582	1	0.901859	1
REACTOME_HOMOLOGOUS_DNA_PAIRING_AND_STRAND_EXCHANGE	43	-0.663789	1	-1.15864	1	-1.51254	0.859119
REACTOME_MITOCHONDRIAL_FATTY_ACID_BETA_OXIDATION	34	-0.676617	1	-1.16592	1	-1.31035	0.999008
REACTOME_KERATAN_SULFATE_DEGRADATION	15	0.990855	1	-1.16725	1	-1.52258	0.995985
REACTOME_VOLTAGE_GATED_POTASSIUM_CHANNELS	41	1.05924	1	-1.17115	1	-1.33648	0.961112
REACTOME_CLASS_C_3_METABOTROPIC_GLUTAMATE_PHEROMONE_RECEPTORS	16	0.94393	1	-1.17762	1	-1.61871	1
REACTOME_CITRIC_ACID_CYCLE_TCA_CYCLE	22	-0.528372	1	-1.20628	1	-1.19124	0.937057
REACTOME_INSULIN_RECEPTOR_RECYCLING	26	0.759447	1	-1.22444	1	0.41643	1
REACTOME_SENSORY_PERCEPTION_OF_TASTE	28	-0.918143	1	-1.22484	1	-1.30001	0.933762
REACTOME_NOTCH4_INTRACELLULAR_DOMAIN_REGULATES_TRANSCRIPTION	19	0.401354	1	-1.23725	1	-1.19174	0.950664
REACTOME_SLC_TRANSPORTER_DISORDERS	93	-1.17334	1	-1.27145	1	-1.2513	0.958144
REACTOME_SLC_MEDIATED_TRANSMEMBRANE_TRANSPORT	232	-1.07841	1	-1.2717	1	-1.16571	0.998778
REACTOME_TRANSPORT_OF_VITAMINS_NUCLEOSIDES_AND_RELATED_MOLECULES	38	-1.2675	1	-1.27437	1	-1.26003	0.960909
REACTOME_TRANSPORT_OF_BILE_SALTS_AND_ORGANIC_ACIDS_METAL_IONS_AND_AMINE_COMPOUNDS	79	-0.871879	1	-1.28719	1	-1.19949	0.949024
REACTOME_CRISTAE_FORMATION	28	-0.602137	1	-1.29688	1	-1.24732	0.933859
REACTOME_ACTIVATION_OF_SMO	17	-0.877378	1	-1.30864	1	0.660996	1
REACTOME_DEFECTS_IN_VITAMIN_AND_COFACTOR_METABOLISM	21	-0.492034	1	-1.33697	1	-1.06408	1
REACTOME_THE_PHOTOTRANSDUCTION_CASCADE	31	-1.02082	1	-1.34579	1	0.82253	1
REACTOME_OLFACTORY_SIGNALING_PATHWAY	67	-1.29386	1	-1.3733	1	-1.26005	0.984167
REACTOME_DISEASES_OF_DNA_REPAIR	50	-1.09775	1	-1.3861	1	-1.48804	0.871428
REACTOME_METABOLISM_OF_AMINE_DERIVED_HORMONES	17	-0.895029	1	-1.41363	1	-1.47725	0.80596
REACTOME_COBALAMIN_CBL_VITAMIN_B12_TRANSPORT_AND_METABOLISM	17	0.548016	1	-1.4472	0.998642	-1.4241	0.892634
REACTOME_SENSORY_PERCEPTION	256	-1.22411	1	-1.46647	0.956468	-1.24013	0.907257
REACTOME_NA_CL_DEPENDENT_NEUROTRANSMITTER_TRANSPORTERS	18	-0.7973	1	-1.4795	0.958501	-1.40001	0.845265
REACTOME_SYNTHESIS_OF_VERY_LONG_CHAIN_FATTY_ACYL_COAS	24	-1.42193	1	-1.49232	0.980421	0.550518	1
REACTOME_ION_HOMEOSTASIS	51	-1.00741	1	-1.5484	0.693466	-1.42313	0.850609
REACTOME_CHOLESTEROL_BIOSYNTHESIS	26	-1.07898	1	-1.55555	0.756652	-1.44897	0.854867
REACTOME_NEUROTRANSMITTER_RELEASE_CYCLE	49	-1.11673	1	-1.56326	0.847863	-1.25302	0.971783
REACTOME_SENSORY_PROCESSING_OF_SOUND_BY_OUTER_HAIR_CELLS_OF_THE_COCHLEA	52	-0.971336	1	-1.56399	1	-1.54828	1
REACTOME_SENSORY_PROCESSING_OF_SOUND	74	-1.12702	1	-1.68088	0.362401	-1.43634	0.873828
REACTOME_NOREPINEPHRINE_NEUROTRANSMITTER_RELEASE_CYCLE	17	-1.36027	1	-1.72567	0.289697	-0.974844	1
REACTOME_GABA_SYNTHESIS_RELEASE_REUPTAKE_AND_DEGRADATION	18	-0.485779	1	-1.76361	0.315291	-1.68101	1
